# Supplementary material for: Exome sequencing of Pakistani consanguineous families identifies 30 novel candidate genes for recessive intellectual disability
Source: Mol Psychiatry. 2016 Jul 26;22(11):1604–14. doi: 10.1038/mp.2016.109 (PMC5658665; doi:10.1038/mp.2016.109)
Supplement: Supplementary file 4 — Supplementary Table 8 (XLS 814 kb) [file 41380_2017_BFmp2016109_MOESM128_ESM.xls]

## Sheet: 001_result_matrix.tsv
Table S8	KEY:
		On average no significant change (<2 fold) in expression during development and adult ages
		Developmentally upregulated (>2 fold change in normalized RPKM)
		Developmentally downregulated (>2 fold change in normalized RPKM)
		Low expressed genes (≤ 1.0 normalized RPKM value)
		Highly expressed genes(≥ 10 normalized RPKM value)
GENE_NAME	amygdaloid complex	anterior (rostral) cingulate (medial prefrontal) cortex	caudal ganglionic eminence	cerebellar cortex	cerebellum	dorsal thalamus	dorsolateral prefrontal cortex	hippocampus (hippocampal formation)	inferolateral temporal cortex (area TEv, area 20)	lateral ganglionic eminence	medial ganglionic eminence	mediodorsal nucleus of thalamus	occipital neocortex	orbital frontal cortex	parietal neocortex	posterior (caudal) superior temporal cortex (area 22c)	posteroventral (inferior) parietal cortex	primary auditory cortex (core)	primary motor cortex (area M1, area 4)	primary motor-sensory cortex (samples)	primary somatosensory cortex (area S1, areas 3,1,2)	primary visual cortex (striate cortex, area V1/17)	striatum	temporal neocortex	upper (rostral) rhombic lip	ventrolateral prefrontal cortex	AGE	2nd Category
AACS	3.57589	3.96731	4.08247	NA	NA	2.82887	5.20385	2.90554	3.57913	3.5916	3.41822	NA	5.57285	3.19291	5.64989	5.02125	NA	NA	NA	4.93582	NA	NA	NA	NA	2.4502	5.30237	8 pcw
AACS	2.67808	3.79341	3.05105	NA	NA	2.42804	4.27881	3.51319	NA	2.56646	2.15807	NA	4.32445	3.87483	4.04029	NA	NA	NA	NA	4.11154	NA	NA	NA	3.60242	1.89873	NA	9 pcw
AACS	3.1508	3.29071	NA	1.90233	1.71995	3.02766	2.81209	3.49048	3.57414	NA	NA	NA	NA	3.01498	NA	3.78604	3.87711	4.10604	3.30679	NA	3.54689	4.45017	2.6872	NA	NA	3.06607	12 pcw
AACS	3.22209	2.62881	NA	NA	NA	3.72502	3.88161	4.6393	3.96603	NA	NA	NA	NA	3.66736	NA	4.25728	3.93148	3.57641	3.58591	NA	4.02855	5.32082	2.92812	NA	NA	3.41425	12 pcw
AACS	2.80188	NA	NA	NA	NA	3.60322	2.72566	3.42626	3.86792	NA	NA	NA	NA	2.47006	NA	NA	3.50552	3.4901	2.83923	NA	3.49019	3.9345	2.58989	NA	NA	3.08523	12 pcw
AACS	3.31588	3.55812	NA	NA	1.91889	NA	3.05566	4.51096	4.84766	NA	NA	6.19164	NA	3.30715	NA	4.35702	3.86473	4.1933	3.42045	NA	3.37086	4.85212	2.89915	NA	NA	3.46668	13 pcw
AACS	3.7141	3.82377	NA	NA	3.21578	NA	3.41742	3.80901	3.6661	NA	NA	NA	NA	3.5135	NA	4.63889	4.167	4.37778	3.61499	NA	4.61479	4.65657	2.7386	NA	NA	2.91512	13 pcw
AACS	3.55101	3.50055	NA	NA	NA	NA	3.52893	3.28998	4.40947	NA	NA	NA	NA	2.8313	NA	NA	4.4979	4.68642	3.7596	NA	3.68895	5.67919	3.35129	NA	NA	3.78924	13 pcw
AACS	3.3708	3.35286	NA	2.61403	NA	NA	3.42862	3.33291	3.59792	NA	NA	3.29365	NA	5.0845	NA	4.20211	4.68568	5.10016	2.96691	4.43145	3.82043	5.10576	2.94667	NA	NA	4.20721	16 pcw
AACS	3.08448	3.13276	NA	NA	NA	NA	3.07064	2.89876	4.78179	NA	NA	4.62245	NA	3.1228	NA	4.55099	4.2851	3.36673	NA	NA	NA	4.22572	2.53295	NA	NA	3.54219	16 pcw
AACS	NA	4.26893	NA	NA	NA	NA	3.58812	NA	NA	NA	NA	5.05656	NA	NA	NA	4.26288	4.79631	4.38688	NA	NA	NA	5.10182	2.59548	NA	NA	4.2749	16 pcw
AACS	3.07326	4.07257	NA	2.17929	NA	NA	4.64236	3.22836	NA	NA	NA	3.22816	NA	3.4009	NA	4.68281	3.56031	3.95168	NA	4.60299	NA	4.63622	2.99171	NA	NA	4.69857	17 pcw
AACS	NA	4.34895	NA	NA	NA	NA	4.42059	2.46717	NA	NA	NA	3.70425	NA	NA	NA	4.00345	2.61185	3.72107	NA	3.39549	NA	2.87078	2.78077	NA	NA	5.33739	19 pcw
AACS	3.48516	5.23172	NA	1.8387	NA	NA	4.31723	3.43178	4.00502	NA	NA	NA	NA	4.99646	NA	4.49199	5.26186	NA	3.82975	NA	4.37535	4.47053	2.74733	NA	NA	3.35937	21 pcw
AACS	NA	NA	NA	1.77027	NA	NA	NA	NA	4.66447	NA	NA	NA	NA	NA	NA	NA	NA	NA	NA	NA	NA	NA	NA	NA	NA	NA	21 pcw
AACS	2.82505	3.54921	NA	2.08398	NA	NA	3.9881	2.92196	3.85586	NA	NA	4.66193	NA	3.52027	NA	3.8791	4.72649	4.42246	4.59666	NA	4.51816	3.85933	2.61451	NA	NA	4.45697	24 pcw
AACS	NA	NA	NA	NA	NA	NA	NA	NA	NA	NA	NA	NA	NA	NA	NA	NA	NA	1.91157	NA	NA	NA	NA	NA	NA	NA	NA	25 pcw
AACS	NA	NA	NA	NA	NA	NA	1.53806	NA	NA	NA	NA	NA	NA	NA	NA	3.42627	NA	NA	NA	NA	NA	1.8647	NA	NA	NA	NA	26 pcw
AACS	NA	NA	NA	0.757825	NA	NA	NA	NA	NA	NA	NA	NA	NA	NA	NA	NA	NA	NA	NA	NA	NA	NA	NA	NA	NA	2.18575	35 pcw
AACS	1.74445	2.66296	NA	1.16563	NA	NA	3.10795	1.48351	3.30567	NA	NA	1.30438	NA	2.79933	NA	2.80303	2.57773	2.805	2.37454	NA	2.33759	2.7307	1.45488	NA	NA	2.76609	37 pcw
AACS	3.41896	4.70174	NA	1.33593	NA	NA	2.39464	3.79445	3.24155	NA	NA	4.26719	NA	2.25052	NA	4.08818	5.1997	2.13794	2.54321	NA	5.2204	5.66585	2.61563	NA	NA	2.58649	4 mos
AACS	1.80766	5.41073	NA	1.49882	NA	NA	5.11462	1.84602	2.48788	NA	NA	4.08391	NA	5.3272	NA	2.47981	NA	4.158	4.43305	NA	NA	6.17207	1.82619	NA	NA	5.31145	4 mos
AACS	3.36315	NA	NA	NA	NA	NA	NA	NA	4.28444	NA	NA	NA	NA	NA	NA	4.44228	NA	NA	NA	NA	NA	NA	NA	NA	NA	NA	4 mos
AACS	NA	6.17499	NA	1.18883	NA	NA	7.86931	NA	6.74084	NA	NA	4.75682	NA	6.40237	NA	8.00656	6.59522	NA	NA	NA	7.99055	8.62701	NA	NA	NA	NA	10 mos
AACS	4.48293	5.53586	NA	1.12111	NA	NA	6.84311	4.20541	5.2961	NA	NA	3.42245	NA	5.67234	NA	5.62591	6.41392	5.84755	5.4354	NA	6.4885	6.76123	1.8962	NA	NA	5.84454	1 yrs
AACS	NA	1.18864	NA	0.526994	NA	NA	1.32891	0.972006	1.32259	NA	NA	0.811984	NA	0.81353	NA	1.21959	1.08428	NA	NA	NA	1.49463	1.2057	NA	NA	NA	1.278	2 yrs
AACS	1.62903	1.94586	NA	1.15623	NA	NA	2.04949	1.32594	3.18002	NA	NA	2.56985	NA	2.73552	NA	3.95592	3.23693	3.71572	3.6792	NA	1.99136	4.2035	1.14721	NA	NA	3.6557	3 yrs
AACS	1.53807	NA	NA	1.11285	NA	NA	NA	NA	1.91157	NA	NA	NA	NA	NA	NA	2.15917	1.82968	1.89121	2.17077	NA	NA	1.86469	NA	NA	NA	2.2908	3 yrs
AACS	2.53966	NA	NA	1.03458	NA	NA	2.79617	NA	NA	NA	NA	2.8689	NA	NA	NA	3.08343	NA	NA	NA	NA	NA	NA	1.58594	NA	NA	3.41243	4 yrs
AACS	2.47782	3.51814	NA	1.4001	NA	NA	4.05542	3.92604	2.68025	NA	NA	3.86601	NA	3.97881	NA	3.63516	3.64565	4.01443	3.82893	NA	3.87681	4.49059	1.79789	NA	NA	3.97306	8 yrs
AACS	3.57832	4.75627	NA	1.02181	NA	NA	5.12568	3.11381	3.25395	NA	NA	NA	NA	NA	NA	6.91866	5.22702	4.99872	NA	NA	NA	6.52813	NA	NA	NA	7.11976	8 yrs
AACS	3.1251	5.80348	NA	1.24755	NA	NA	7.66692	4.40782	4.64105	NA	NA	NA	NA	5.13309	NA	5.42215	5.21478	4.97732	6.27859	NA	5.18196	5.39257	NA	NA	NA	6.40004	11 yrs
AACS	3.31954	4.41825	NA	1.48276	NA	NA	5.1299	2.50779	5.54752	NA	NA	2.40552	NA	5.57494	NA	6.28559	5.66055	4.73056	6.0617	NA	5.22825	4.52026	1.55601	NA	NA	5.04265	13 yrs
AACS	4.085	NA	NA	1.27103	NA	NA	NA	NA	5.97795	NA	NA	NA	NA	NA	NA	5.37277	5.77205	NA	NA	NA	NA	NA	NA	NA	NA	NA	15 yrs
AACS	NA	1.4838	NA	1.32921	NA	NA	3.31864	1.27505	2.24111	NA	NA	NA	NA	3.28766	NA	1.38734	2.94178	1.34568	1.88774	NA	2.05318	1.72541	NA	NA	NA	3.22295	18 yrs
AACS	5.83919	6.28327	NA	1.8736	NA	NA	6.81449	5.31357	6.39228	NA	NA	3.38156	NA	5.98907	NA	7.02172	5.49329	4.85136	6.26435	NA	5.28515	6.40042	1.33813	NA	NA	6.62412	19 yrs
AACS	4.5321	5.1451	NA	1.48927	NA	NA	4.86515	2.64146	5.58198	NA	NA	2.61452	NA	4.43771	NA	5.05152	4.40807	5.20298	5.39495	NA	5.2407	4.75435	1.52537	NA	NA	4.9075	21 yrs
AACS	1.97084	4.52928	NA	1.52085	NA	NA	NA	2.56246	2.77009	NA	NA	1.68965	NA	3.94182	NA	3.72576	3.89244	3.38206	4.40258	NA	4.53156	NA	1.23848	NA	NA	4.28407	23 yrs
AACS	4.48654	8.58762	NA	1.94442	NA	NA	6.05799	6.88596	8.0334	NA	NA	4.09661	NA	8.09099	NA	7.22955	8.06658	7.45614	8.34964	NA	7.40597	6.49264	1.9705	NA	NA	7.54714	30 yrs
AACS	3.79929	7.03449	NA	2.02148	NA	NA	6.05376	4.10109	5.56748	NA	NA	4.05041	NA	6.14795	NA	7.11149	6.04703	5.4335	6.81883	NA	5.96673	6.78214	1.83594	NA	NA	5.78439	36 yrs
AACS	3.61082	4.05306	NA	1.73589	NA	NA	5.10406	5.45135	4.33105	NA	NA	3.37039	NA	6.1373	NA	6.74944	5.07497	4.6431	5.99519	NA	7.52229	5.16025	1.96924	NA	NA	5.8883	37 yrs
AACS	1.74812	NA	NA	1.91111	NA	NA	5.28589	2.74686	3.2529	NA	NA	1.56649	NA	4.86003	NA	4.96802	4.91764	4.80133	4.66324	NA	4.73017	4.0928	1.27568	NA	NA	5.07458	40 yrs
C22orf25	1.19097	1.11493	1.03766	NA	NA	1.05459	1.34195	1.19571	0.969959	1.28923	1.51321	NA	1.25051	1.72061	1.28736	1.33946	NA	NA	NA	1.46563	NA	NA	NA	NA	1.22737	1.07378	8 pcw
C22orf25	1.33015	1.55429	1.55264	NA	NA	1.7004	1.73752	1.46577	NA	1.51682	1.28023	NA	1.37546	2.19961	1.49556	NA	NA	NA	NA	1.71341	NA	NA	NA	1.33169	1.58258	NA	9 pcw
C22orf25	1.27293	2.23718	NA	1.57247	1.42794	1.32008	1.96701	1.55047	1.38788	NA	NA	NA	NA	1.95487	NA	2.03781	1.99112	1.78724	2.56473	NA	2.33731	2.21054	0.856329	NA	NA	2.61051	12 pcw
C22orf25	1.11356	1.48755	NA	NA	NA	1.73633	1.27831	1.57882	1.33696	NA	NA	NA	NA	1.27317	NA	1.53187	1.18921	1.35244	1.62719	NA	1.52759	1.57088	1.28686	NA	NA	1.54691	12 pcw
C22orf25	1.00467	NA	NA	NA	NA	1.46355	1.01552	1.26841	1.05914	NA	NA	NA	NA	1.34731	NA	NA	0.82508	1.21641	1.17873	NA	1.23161	1.18216	1.2232	NA	NA	1.17071	12 pcw
C22orf25	1.10264	2.31091	NA	NA	1.73675	NA	0.963992	2.11212	1.92784	NA	NA	2.22539	NA	0.767319	NA	1.54998	1.21578	1.1804	2.22123	NA	1.07951	1.21298	0.766524	NA	NA	2.25791	13 pcw
C22orf25	1.66658	0.895799	NA	NA	1.93004	NA	1.25885	1.40051	0.950252	NA	NA	NA	NA	1.2444	NA	1.75612	1.26604	1.12085	1.24229	NA	1.25774	1.63916	1.28207	NA	NA	0.738241	13 pcw
C22orf25	1.97075	1.30742	NA	NA	NA	NA	2.35596	1.74773	2.1674	NA	NA	NA	NA	1.88947	NA	NA	2.04751	1.92815	1.41273	NA	2.54221	2.23411	1.8811	NA	NA	1.52263	13 pcw
C22orf25	1.72326	2.37388	NA	1.67843	NA	NA	1.9764	2.05992	1.72486	NA	NA	2.70213	NA	2.27453	NA	2.01011	1.8517	2.18872	1.40486	1.49857	1.33323	2.16485	1.4086	NA	NA	2.28251	16 pcw
C22orf25	0.960216	2.20633	NA	NA	NA	NA	1.93247	0.950083	1.26674	NA	NA	2.08782	NA	2.06428	NA	1.94619	1.41316	1.41112	NA	NA	NA	1.83654	1.29239	NA	NA	1.89718	16 pcw
C22orf25	NA	1.41312	NA	NA	NA	NA	1.05768	NA	NA	NA	NA	1.2339	NA	NA	NA	1.40784	1.55427	1.04827	NA	NA	NA	0.937806	0.78531	NA	NA	1.47361	16 pcw
C22orf25	1.42524	1.88497	NA	1.59431	NA	NA	2.90936	3.5151	NA	NA	NA	1.89956	NA	1.72362	NA	2.8458	1.57181	1.587	NA	2.23956	NA	2.52681	3.03178	NA	NA	2.72531	17 pcw
C22orf25	NA	2.40155	NA	NA	NA	NA	2.20814	3.13678	NA	NA	NA	2.53752	NA	NA	NA	2.37141	2.49198	2.02144	NA	2.52272	NA	2.66299	1.4785	NA	NA	3.00035	19 pcw
C22orf25	1.86959	2.62491	NA	1.31227	NA	NA	2.24528	2.4976	1.98984	NA	NA	NA	NA	2.27692	NA	1.92101	1.91067	NA	1.97819	NA	1.69895	2.5267	1.00689	NA	NA	2.00041	21 pcw
C22orf25	NA	NA	NA	1.5189	NA	NA	NA	NA	2.13883	NA	NA	NA	NA	NA	NA	NA	NA	NA	NA	NA	NA	NA	NA	NA	NA	NA	21 pcw
C22orf25	1.41119	1.7253	NA	1.6959	NA	NA	2.11986	2.31677	1.96175	NA	NA	3.14958	NA	1.38143	NA	2.46239	2.31581	2.01943	2.33478	NA	2.31263	1.95982	1.36698	NA	NA	2.27271	24 pcw
C22orf25	NA	NA	NA	NA	NA	NA	NA	NA	NA	NA	NA	NA	NA	NA	NA	NA	NA	2.50564	NA	NA	NA	NA	NA	NA	NA	NA	25 pcw
C22orf25	NA	NA	NA	NA	NA	NA	2.70313	NA	NA	NA	NA	NA	NA	NA	NA	1.26841	NA	NA	NA	NA	NA	2.20926	NA	NA	NA	NA	26 pcw
C22orf25	NA	NA	NA	1.46074	NA	NA	NA	NA	NA	NA	NA	NA	NA	NA	NA	NA	NA	NA	NA	NA	NA	NA	NA	NA	NA	4.13928	35 pcw
C22orf25	4.78933	3.62613	NA	2.33622	NA	NA	3.69709	4.05269	3.04082	NA	NA	5.09084	NA	3.51709	NA	3.341	2.75159	2.96081	3.93716	NA	3.63816	4.08033	5.57022	NA	NA	3.79227	37 pcw
C22orf25	5.88457	3.356	NA	2.65079	NA	NA	4.29283	4.93237	3.11133	NA	NA	9.17898	NA	3.6797	NA	3.16053	4.50837	4.51864	3.57401	NA	4.94398	4.45851	4.13344	NA	NA	4.10788	4 mos
C22orf25	3.63045	3.99214	NA	2.81637	NA	NA	4.8754	2.88166	5.03173	NA	NA	8.78955	NA	4.52834	NA	4.54577	NA	4.11211	4.50523	NA	NA	4.9619	2.50624	NA	NA	4.55041	4 mos
C22orf25	4.52723	NA	NA	NA	NA	NA	NA	NA	3.65761	NA	NA	NA	NA	NA	NA	4.74832	NA	NA	NA	NA	NA	NA	NA	NA	NA	NA	4 mos
C22orf25	NA	3.516	NA	0.944676	NA	NA	3.66636	NA	2.72193	NA	NA	6.18884	NA	3.00117	NA	3.02199	2.9093	NA	NA	NA	4.06438	3.52572	NA	NA	NA	NA	10 mos
C22orf25	5.17465	3.67261	NA	2.32039	NA	NA	4.79725	5.65517	3.73602	NA	NA	8.88589	NA	5.13405	NA	3.93174	3.54631	4.8173	4.32058	NA	4.34593	4.20778	3.02871	NA	NA	3.94874	1 yrs
C22orf25	NA	1.68267	NA	1.42197	NA	NA	4.11713	3.00322	1.55351	NA	NA	2.03909	NA	1.66225	NA	2.20242	2.16895	NA	NA	NA	3.3369	2.92929	NA	NA	NA	3.9899	2 yrs
C22orf25	3.28913	3.03926	NA	2.63489	NA	NA	2.48026	2.17894	5.48819	NA	NA	9.38718	NA	2.447	NA	5.75052	3.11415	5.77888	4.88939	NA	2.76887	5.04308	3.20468	NA	NA	3.68156	3 yrs
C22orf25	2.70313	NA	NA	1.43471	NA	NA	NA	NA	2.50563	NA	NA	NA	NA	NA	NA	2.6978	3.11073	2.41406	3.08454	NA	NA	2.20925	NA	NA	NA	3.29782	3 yrs
C22orf25	7.26413	NA	NA	2.95562	NA	NA	7.66647	NA	NA	NA	NA	12.5207	NA	NA	NA	7.85237	NA	NA	NA	NA	NA	NA	4.53505	NA	NA	4.49018	4 yrs
C22orf25	6.47898	9.60809	NA	2.76776	NA	NA	7.55163	9.28275	7.60186	NA	NA	11.8555	NA	7.48199	NA	9.67404	10.1481	10.4805	9.46087	NA	11.6733	10.5327	6.32217	NA	NA	10.4447	8 yrs
C22orf25	5.00697	2.69293	NA	2.67015	NA	NA	3.0701	4.80852	3.08454	NA	NA	NA	NA	NA	NA	4.63444	4.02293	6.1997	NA	NA	NA	6.15443	NA	NA	NA	4.45216	8 yrs
C22orf25	4.77824	5.04154	NA	2.0416	NA	NA	5.59529	4.00265	3.7655	NA	NA	NA	NA	4.07209	NA	5.1709	4.04505	4.53069	5.79577	NA	4.47427	6.76914	NA	NA	NA	5.13469	11 yrs
C22orf25	5.40551	5.27464	NA	2.32275	NA	NA	6.25223	4.91185	7.50863	NA	NA	8.45049	NA	6.32352	NA	6.99107	6.86024	5.26881	6.63519	NA	6.77445	6.36949	3.45762	NA	NA	5.69762	13 yrs
C22orf25	4.37356	NA	NA	2.20574	NA	NA	NA	NA	5.20251	NA	NA	NA	NA	NA	NA	5.90342	4.33809	NA	NA	NA	NA	NA	NA	NA	NA	NA	15 yrs
C22orf25	NA	3.10346	NA	2.45864	NA	NA	4.53853	3.25901	3.56201	NA	NA	NA	NA	5.03404	NA	2.39948	3.7924	2.4806	3.4337	NA	3.85238	2.60264	NA	NA	NA	4.35135	18 yrs
C22orf25	11.8084	7.91873	NA	3.75296	NA	NA	9.82154	11.0695	8.27818	NA	NA	15.8624	NA	8.85107	NA	9.79288	6.9307	6.60463	11.124	NA	8.49581	13.4275	3.4796	NA	NA	11.1158	19 yrs
C22orf25	3.99439	4.11355	NA	2.03294	NA	NA	4.05628	3.90562	3.58679	NA	NA	10.1458	NA	3.32755	NA	4.59267	4.14107	4.96718	5.18224	NA	4.78432	5.36303	3.01141	NA	NA	3.49299	21 yrs
C22orf25	3.69341	4.49174	NA	2.80617	NA	NA	NA	4.36267	3.57091	NA	NA	4.59483	NA	4.21667	NA	5.06503	4.29475	3.94683	5.02666	NA	4.43042	NA	2.91631	NA	NA	4.27303	23 yrs
C22orf25	8.23537	8.31058	NA	4.84	NA	NA	6.80871	10.7268	8.85632	NA	NA	17.8523	NA	10.35	NA	10.4469	9.88723	12.7028	11.7549	NA	10.8649	13.5181	5.71184	NA	NA	10.2639	30 yrs
C22orf25	7.78756	7.33642	NA	3.86729	NA	NA	6.86247	8.90152	8.3613	NA	NA	15.8651	NA	6.82191	NA	8.53316	7.60456	7.12193	9.6537	NA	7.70923	9.05986	4.91318	NA	NA	6.99332	36 yrs
C22orf25	4.72494	2.38648	NA	4.27027	NA	NA	4.92558	6.46152	4.35145	NA	NA	15.7287	NA	7.39838	NA	10.6887	8.99805	6.17797	6.64147	NA	9.24621	6.54119	3.27362	NA	NA	7.18977	37 yrs
C22orf25	3.834	NA	NA	2.93634	NA	NA	9.09728	4.68876	4.14733	NA	NA	5.41069	NA	4.26253	NA	5.07997	4.85996	8.95014	9.74534	NA	9.02872	4.89669	2.86976	NA	NA	5.86337	40 yrs
C22orf31	0	0	0.035555	NA	NA	0	0	0.165569	0.034338	0.026993	0.10101	NA	0	0.04633	0.006028	0.03789	NA	NA	NA	0	NA	NA	NA	NA	0.084891	0.04692	8 pcw
C22orf31	0	0	0.084774	NA	NA	0	0	0	NA	0.046005	0.01933	NA	0	0	0	NA	NA	NA	NA	0.113633	NA	NA	NA	0	0.086126	NA	9 pcw
C22orf31	0.039833	0.071837	NA	0.114651	0.315288	0	0.061174	0.134496	0.040543	NA	NA	NA	NA	0.065751	NA	0.098436	0.14826	0.016574	0.061548	NA	0.148299	0.076433	0.399969	NA	NA	0.075158	12 pcw
C22orf31	0.1341	0.033813	NA	NA	NA	0	0	0	0	NA	NA	NA	NA	0	NA	0	0.066764	0	0	NA	0	0	0.03407	NA	NA	0	12 pcw
C22orf31	0.079964	NA	NA	NA	NA	0.390573	0.040783	0.083166	0.030656	NA	NA	NA	NA	0.034474	NA	NA	0.283537	0.04021	0.033511	NA	0.139849	0.021609	0.147518	NA	NA	0.040104	12 pcw
C22orf31	0.059399	0.045248	NA	NA	0.257577	NA	0	0.108539	0	NA	NA	0.061576	NA	0.040345	NA	0.338225	0	0	0.043329	NA	0	0	0.048091	NA	NA	0	13 pcw
C22orf31	0.143737	0	NA	NA	0.14784	NA	0.231303	0.043354	0	NA	NA	NA	NA	0.071895	NA	0.14466	0.085015	0.061774	0	NA	0.106335	0	0.130898	NA	NA	0	13 pcw
C22orf31	0.053092	0.045982	NA	NA	NA	NA	0.051252	0.072739	0.131305	NA	NA	NA	NA	0.147211	NA	NA	0.202284	0	0.135837	NA	0.04528	0	0.110259	NA	NA	0.037419	13 pcw
C22orf31	0	0.145393	NA	0.10056	NA	NA	0.079005	0.036916	0.073885	NA	NA	0.166887	NA	0.232077	NA	0.218115	0.517954	0.199012	0.1383	0.1383	0.082375	0.373889	0.074157	NA	NA	0.206839	16 pcw
C22orf31	0.20531	0.042624	NA	NA	NA	NA	0.097276	0.127259	0.187911	NA	NA	0.04676	NA	0.147731	NA	0.054843	0	0.045727	NA	NA	NA	0.15147	0.002437	NA	NA	0.231037	16 pcw
C22orf31	NA	0.174387	NA	NA	NA	NA	0.097622	NA	NA	NA	NA	0.031497	NA	NA	NA	0.279353	0.170657	0.205633	NA	NA	NA	0.214467	0.09697	NA	NA	0.089909	16 pcw
C22orf31	0.091957	0.118189	NA	0.611552	NA	NA	0.21304	0.343027	NA	NA	NA	0.18373	NA	0.13007	NA	0.584616	0.575107	0.380136	NA	0.396039	NA	0.288671	0.420088	NA	NA	0.028853	17 pcw
C22orf31	NA	0.31246	NA	NA	NA	NA	0.126717	1.08091	NA	NA	NA	0.25274	NA	NA	NA	0.386408	0.524262	0.49129	NA	1.02946	NA	0.701919	0.500913	NA	NA	0.396736	19 pcw
C22orf31	0.338797	0.350491	NA	0.393372	NA	NA	0.27273	0.280859	0.163129	NA	NA	NA	NA	0.504984	NA	0.217415	0.37728	NA	0.219702	NA	0.430161	0.40306	0.211299	NA	NA	0.166534	21 pcw
C22orf31	NA	NA	NA	0.243694	NA	NA	NA	NA	0.417286	NA	NA	NA	NA	NA	NA	NA	NA	NA	NA	NA	NA	NA	NA	NA	NA	NA	21 pcw
C22orf31	0.050589	0.218814	NA	0.32715	NA	NA	0.207928	0.192483	0.45091	NA	NA	0.097353	NA	0.629918	NA	0.515894	0.094634	0.177124	0.568524	NA	0.365122	0.733555	0.330968	NA	NA	0.19284	24 pcw
C22orf31	NA	NA	NA	NA	NA	NA	NA	NA	NA	NA	NA	NA	NA	NA	NA	NA	NA	0.424054	NA	NA	NA	NA	NA	NA	NA	NA	25 pcw
C22orf31	NA	NA	NA	NA	NA	NA	0.092034	NA	NA	NA	NA	NA	NA	NA	NA	0.083166	NA	NA	NA	NA	NA	0.073513	NA	NA	NA	NA	26 pcw
C22orf31	NA	NA	NA	1.21504	NA	NA	NA	NA	NA	NA	NA	NA	NA	NA	NA	NA	NA	NA	NA	NA	NA	NA	NA	NA	NA	0.094732	35 pcw
C22orf31	0.50667	0.402665	NA	1.1698	NA	NA	0.798224	0.272028	0.419056	NA	NA	0.648415	NA	0.953744	NA	0.198536	0.212462	0.387606	0.464901	NA	0.468494	1.05598	0.208755	NA	NA	1.07061	37 pcw
C22orf31	0.081737	0.486919	NA	0.469853	NA	NA	0.345097	0.111475	0.347048	NA	NA	0.052185	NA	0.45086	NA	0.322224	0.136109	0.155954	0.39481	NA	0.263496	0.356554	1.85735	NA	NA	0.440365	4 mos
C22orf31	0	0.543497	NA	0.367849	NA	NA	0.719251	0.098601	0.3931	NA	NA	0.044181	NA	0.104652	NA	0.355311	NA	0.49863	0.109678	NA	NA	0.212727	0.606575	NA	NA	0.185056	4 mos
C22orf31	0.093857	NA	NA	NA	NA	NA	NA	NA	0.332341	NA	NA	NA	NA	NA	NA	0.145869	NA	NA	NA	NA	NA	NA	NA	NA	NA	NA	4 mos
C22orf31	NA	0.279069	NA	0.073345	NA	NA	0.12918	NA	0.137162	NA	NA	0.153745	NA	0.191621	NA	0.200561	0.106842	NA	NA	NA	0.31254	0.371494	NA	NA	NA	NA	10 mos
C22orf31	0.367585	0.235785	NA	0.073938	NA	NA	0.04099	0.239962	0.091263	NA	NA	0.152733	NA	0.079697	NA	0.081232	0.259785	0.207475	0.218261	NA	0.14104	0.088014	0.429521	NA	NA	0.4105	1 yrs
C22orf31	NA	0.40494	NA	0.183355	NA	NA	0.588404	0.473094	0.172317	NA	NA	0.087683	NA	0.319198	NA	0.889237	0.434347	NA	NA	NA	0.513467	0.638691	NA	NA	NA	0.479769	2 yrs
C22orf31	0.276407	0.392399	NA	0.587157	NA	NA	0.359591	0.42808	0.462306	NA	NA	0	NA	0.250188	NA	0.532372	0.357823	0.099681	0.361392	NA	0.501482	0.206126	1.16294	NA	NA	0.722651	3 yrs
C22orf31	0.092035	NA	NA	0.110687	NA	NA	NA	NA	0.424054	NA	NA	NA	NA	NA	NA	0.481432	0.723056	0.329806	0	NA	NA	0.073512	NA	NA	NA	0.431999	3 yrs
C22orf31	0.641279	NA	NA	0.557675	NA	NA	0.616692	NA	NA	NA	NA	0.053225	NA	NA	NA	0.541299	NA	NA	NA	NA	NA	NA	1.35226	NA	NA	0.372301	4 yrs
C22orf31	0.859866	1.82594	NA	1.35136	NA	NA	1.16294	1.35485	1.29642	NA	NA	0.256397	NA	1.41837	NA	1.28099	1.22772	1.41225	1.14536	NA	1.78153	0.797235	2.73308	NA	NA	1.6461	8 yrs
C22orf31	0.265446	0.310328	NA	0.432596	NA	NA	0.138462	0.538546	0.255587	NA	NA	NA	NA	NA	NA	0.118004	0.122396	0.202151	NA	NA	NA	0	NA	NA	NA	0	8 yrs
C22orf31	0.169171	0.163572	NA	0.459806	NA	NA	0.050696	0.235747	0.159509	NA	NA	NA	NA	0.061231	NA	0	0.097403	0.064776	0.162734	NA	0	0.048361	NA	NA	NA	0	11 yrs
C22orf31	0.278341	0.312759	NA	0.36634	NA	NA	0.167433	0.232359	0.307981	NA	NA	0.440618	NA	0.0615	NA	0.201139	0.103684	0.14306	0.121578	NA	0.369211	0.309593	1.48392	NA	NA	0.330167	13 yrs
C22orf31	0.285746	NA	NA	0.302156	NA	NA	NA	NA	0.046435	NA	NA	NA	NA	NA	NA	0	0	NA	NA	NA	NA	NA	NA	NA	NA	NA	15 yrs
C22orf31	NA	0.555296	NA	0.303581	NA	NA	0.326412	0.257105	0.295419	NA	NA	NA	NA	0.282338	NA	0.286668	0.209398	0.542391	0.373106	NA	0.274087	0.180005	NA	NA	NA	0.533479	18 yrs
C22orf31	0.175966	0.114562	NA	0.161111	NA	NA	0.307188	0.178633	0.371078	NA	NA	0.117713	NA	0.116747	NA	0.115202	0.133759	0	0.327109	NA	0.125552	0.055266	0.608834	NA	NA	0.262244	19 yrs
C22orf31	0.080064	0	NA	0.129247	NA	NA	0	0.040549	0.0366	NA	NA	0.050309	NA	0.063927	NA	0	0	0.086107	0.183758	NA	0	0.181678	0	NA	NA	0	21 yrs
C22orf31	0.478131	0.055559	NA	0.432204	NA	NA	NA	0.219427	0.223127	NA	NA	0.139522	NA	0.114334	NA	0.218169	0.007373	0.35937	0	NA	0.432323	NA	0.571308	NA	NA	0.106927	23 yrs
C22orf31	0.222284	0.119884	NA	0.244258	NA	NA	0.337843	0.070938	0.092135	NA	NA	0	NA	0	NA	0	0	0.067013	0.18955	NA	0.251037	0.138976	0.969185	NA	NA	0.058299	30 yrs
C22orf31	0.592496	0.093422	NA	0.137901	NA	NA	0.139228	0.468482	0.336946	NA	NA	0.055257	NA	0.153072	NA	0.140799	0	0	0.051575	NA	0.150616	0.093456	0.743637	NA	NA	0.051246	36 yrs
C22orf31	0.372896	0.331075	NA	0.246151	NA	NA	0.134843	0.314338	0.061683	NA	NA	0.130692	NA	0.235325	NA	0.176815	0.201923	0.198723	0.04389	NA	0.193809	0.348203	0.550184	NA	NA	0.15416	37 yrs
C22orf31	0.967011	NA	NA	0.370439	NA	NA	0.299587	0.923905	0.439331	NA	NA	0.214023	NA	0.088283	NA	0.208149	0.076493	0.504971	0.90349	NA	0.365307	0.560538	1.31323	NA	NA	0.043893	40 yrs
CAPN12	2.14449	2.52255	2.85467	NA	NA	1.81562	1.59871	2.8217	2.31741	2.5001	2.83034	NA	2.52304	2.71551	2.61486	3.62068	NA	NA	NA	3.23341	NA	NA	NA	NA	2.18873	2.47509	8 pcw
CAPN12	1.78027	2.28253	1.83456	NA	NA	0.815552	2.83807	1.96794	NA	1.65353	1.3865	NA	3.12087	2.08413	2.47758	NA	NA	NA	NA	1.88944	NA	NA	NA	2.36865	1.76204	NA	9 pcw
CAPN12	2.09819	1.14275	NA	2.05707	1.67588	1.42168	1.21603	1.59276	1.68774	NA	NA	NA	NA	1.18458	NA	1.51622	1.30127	1.74955	0.917026	NA	0.969063	2.09837	0.890499	NA	NA	1.05062	12 pcw
CAPN12	1.48846	1.04232	NA	NA	NA	1.25782	1.13175	1.36737	0.975401	NA	NA	NA	NA	0.841349	NA	0.939907	0.892833	0.728498	1.06373	NA	0.869803	1.47785	0.640946	NA	NA	0.732987	12 pcw
CAPN12	2.27584	NA	NA	NA	NA	1.13714	1.13652	2.09084	0.744464	NA	NA	NA	NA	1.08247	NA	NA	0.597445	1.43869	1.06388	NA	1.0821	2.44643	2.52066	NA	NA	0.971155	12 pcw
CAPN12	2.4648	0.821212	NA	NA	2.48055	NA	2.33739	0.898766	0.847276	NA	NA	1.07958	NA	0.925862	NA	1.38603	0.949598	1.35221	0.676001	NA	1.2618	3.21901	1.6789	NA	NA	0.551138	13 pcw
CAPN12	1.45481	1.40064	NA	NA	1.693	NA	1.04753	3.82648	1.3256	NA	NA	NA	NA	1.10215	NA	0.628654	0.905229	1.32928	1.34836	NA	1.23953	1.05178	1.58802	NA	NA	1.0143	13 pcw
CAPN12	1.56593	0.944582	NA	NA	NA	NA	0.567236	1.17407	1.56696	NA	NA	NA	NA	0.894779	NA	NA	0.71147	0.808406	1.33807	NA	0.64924	0.852994	1.28461	NA	NA	1.12482	13 pcw
CAPN12	5.40005	2.2918	NA	3.47423	NA	NA	2.08483	2.63351	2.13207	NA	NA	1.67625	NA	2.02361	NA	2.21874	1.8438	1.77505	1.50187	2.02375	2.39348	1.8681	1.75672	NA	NA	2.13323	16 pcw
CAPN12	1.90864	1.68404	NA	NA	NA	NA	2.02889	2.65572	1.36577	NA	NA	1.91271	NA	2.01578	NA	2.95879	2.07978	1.63299	NA	NA	NA	1.96351	2.04009	NA	NA	1.87915	16 pcw
CAPN12	NA	2.45205	NA	NA	NA	NA	1.40887	NA	NA	NA	NA	1.49073	NA	NA	NA	2.01278	1.63319	1.63794	NA	NA	NA	1.4664	2.24345	NA	NA	2.22921	16 pcw
CAPN12	2.71741	1.48772	NA	3.46006	NA	NA	1.7901	2.48106	NA	NA	NA	4.32925	NA	1.76379	NA	0.923936	1.69876	1.68663	NA	1.46578	NA	1.37864	2.36662	NA	NA	1.8778	17 pcw
CAPN12	NA	3.16592	NA	NA	NA	NA	1.85007	2.70272	NA	NA	NA	4.42302	NA	NA	NA	2.26825	4.40248	2.39537	NA	5.24752	NA	4.48509	2.61263	NA	NA	1.65033	19 pcw
CAPN12	1.94125	1.89992	NA	2.7666	NA	NA	2.93958	1.89851	1.34272	NA	NA	NA	NA	2.34695	NA	2.20191	1.5934	NA	2.00029	NA	2.30753	2.11573	2.10868	NA	NA	2.34141	21 pcw
CAPN12	NA	NA	NA	3.43679	NA	NA	NA	NA	1.5943	NA	NA	NA	NA	NA	NA	NA	NA	NA	NA	NA	NA	NA	NA	NA	NA	NA	21 pcw
CAPN12	2.9177	1.88912	NA	2.17224	NA	NA	1.94003	2.58129	1.79192	NA	NA	2.84409	NA	2.69479	NA	4.153	1.835	1.87046	2.27593	NA	1.97266	2.56965	2.48808	NA	NA	2.12364	24 pcw
CAPN12	NA	NA	NA	NA	NA	NA	NA	NA	NA	NA	NA	NA	NA	NA	NA	NA	NA	8.00976	NA	NA	NA	NA	NA	NA	NA	NA	25 pcw
CAPN12	NA	NA	NA	NA	NA	NA	10.0779	NA	NA	NA	NA	NA	NA	NA	NA	2.09084	NA	NA	NA	NA	NA	10.9825	NA	NA	NA	NA	26 pcw
CAPN12	NA	NA	NA	8.08805	NA	NA	NA	NA	NA	NA	NA	NA	NA	NA	NA	NA	NA	NA	NA	NA	NA	NA	NA	NA	NA	13.857	35 pcw
CAPN12	6.71195	5.01191	NA	5.27332	NA	NA	5.00764	10.4732	3.7686	NA	NA	7.08914	NA	4.60605	NA	6.06062	5.54091	5.93827	6.52476	NA	8.22035	5.74877	6.83261	NA	NA	6.58354	37 pcw
CAPN12	4.98468	3.14708	NA	3.94134	NA	NA	7.13843	2.84144	2.1831	NA	NA	2.75373	NA	6.1467	NA	2.20122	4.84394	5.37137	6.47134	NA	5.39399	3.41906	4.48689	NA	NA	6.08856	4 mos
CAPN12	7.8935	4.77803	NA	4.62391	NA	NA	5.26533	6.12798	5.13828	NA	NA	3.64264	NA	4.27942	NA	5.16529	NA	7.80805	8.1582	NA	NA	5.71174	6.40752	NA	NA	6.17404	4 mos
CAPN12	3.78373	NA	NA	NA	NA	NA	NA	NA	3.94608	NA	NA	NA	NA	NA	NA	5.90366	NA	NA	NA	NA	NA	NA	NA	NA	NA	NA	4 mos
CAPN12	NA	4.0173	NA	2.3663	NA	NA	2.87489	NA	3.1432	NA	NA	1.607	NA	3.64576	NA	3.13815	2.35992	NA	NA	NA	3.44163	2.76413	NA	NA	NA	NA	10 mos
CAPN12	2.57534	2.61712	NA	2.28636	NA	NA	3.5385	3.3221	3.6518	NA	NA	2.41535	NA	3.64285	NA	3.06817	3.33741	3.3995	3.13219	NA	3.18115	3.85925	4.32757	NA	NA	3.33455	1 yrs
CAPN12	NA	5.90275	NA	10.0887	NA	NA	13.7009	11.3368	9.07005	NA	NA	10.0702	NA	11.7893	NA	11.1711	9.84462	NA	NA	NA	7.04302	17.7777	NA	NA	NA	14.3961	2 yrs
CAPN12	8.69694	9.12518	NA	3.36931	NA	NA	8.74504	10.3666	3.91698	NA	NA	7.97507	NA	11.4768	NA	7.50634	5.73485	10.0525	5.42319	NA	12.417	5.10066	8.25991	NA	NA	5.341	3 yrs
CAPN12	10.0779	NA	NA	4.22968	NA	NA	NA	NA	8.00975	NA	NA	NA	NA	NA	NA	11.2941	9.32831	13.0157	12.0766	NA	NA	10.9824	NA	NA	NA	12.2824	3 yrs
CAPN12	7.25769	NA	NA	4.11132	NA	NA	8.62302	NA	NA	NA	NA	3.56036	NA	NA	NA	7.7748	NA	NA	NA	NA	NA	NA	6.20707	NA	NA	5.36833	4 yrs
CAPN12	2.51995	2.13877	NA	1.0751	NA	NA	1.97756	1.20057	1.68862	NA	NA	1.1658	NA	2.34811	NA	2.2731	1.9772	2.71618	1.90286	NA	2.68672	1.79828	1.81571	NA	NA	1.78456	8 yrs
CAPN12	3.4839	1.08351	NA	1.7466	NA	NA	1.98968	2.98373	3.96584	NA	NA	NA	NA	NA	NA	2.30357	2.27507	2.44978	NA	NA	NA	2.10731	NA	NA	NA	2.3004	8 yrs
CAPN12	3.09924	4.23485	NA	1.57667	NA	NA	3.22281	0.95597	1.51849	NA	NA	NA	NA	3.8891	NA	3.45728	3.3236	3.67384	3.01988	NA	2.66251	4.35911	NA	NA	NA	3.26371	11 yrs
CAPN12	5.0808	4.45155	NA	3.09143	NA	NA	6.52356	5.48002	3.37825	NA	NA	5.83895	NA	4.54418	NA	4.93761	5.07296	6.43058	4.41564	NA	4.30253	5.50029	5.48455	NA	NA	3.00325	13 yrs
CAPN12	2.81047	NA	NA	2.76861	NA	NA	NA	NA	2.68321	NA	NA	NA	NA	NA	NA	2.28179	3.03918	NA	NA	NA	NA	NA	NA	NA	NA	NA	15 yrs
CAPN12	NA	8.73982	NA	6.11579	NA	NA	8.8019	8.07864	11.0007	NA	NA	NA	NA	7.56002	NA	7.13581	5.36569	7.97872	8.00746	NA	8.16244	9.52689	NA	NA	NA	6.73578	18 yrs
CAPN12	2.04186	1.85011	NA	1.47131	NA	NA	1.56799	1.38073	3.66788	NA	NA	1.37259	NA	2.14133	NA	2.74541	2.95646	4.67641	2.36992	NA	2.41942	2.29329	2.53145	NA	NA	2.36346	19 yrs
CAPN12	2.15321	1.69441	NA	1.69993	NA	NA	2.18923	2.2835	1.6778	NA	NA	1.93272	NA	3.04651	NA	2.0979	3.31396	3.46174	2.82246	NA	2.28101	2.48731	4.20692	NA	NA	2.26632	21 yrs
CAPN12	6.18219	4.33685	NA	2.69343	NA	NA	NA	6.19745	4.94126	NA	NA	5.66231	NA	4.4509	NA	5.32281	4.79098	5.30823	5.41643	NA	4.59562	NA	5.73685	NA	NA	5.40835	23 yrs
CAPN12	1.66292	2.30665	NA	1.26224	NA	NA	4.80623	1.97171	2.59584	NA	NA	1.5706	NA	3.29842	NA	2.81003	2.8757	3.5534	2.41976	NA	3.09728	2.85787	3.10764	NA	NA	4.37779	30 yrs
CAPN12	2.02187	1.96539	NA	1.28415	NA	NA	2.52378	1.84614	2.63688	NA	NA	2.11714	NA	2.20007	NA	2.78723	2.38156	2.18533	2.1676	NA	2.16886	2.45278	2.56619	NA	NA	2.03409	36 yrs
CAPN12	4.28419	2.73537	NA	2.39752	NA	NA	2.3774	1.67875	1.81964	NA	NA	1.92578	NA	2.38599	NA	2.24627	1.95277	2.44674	2.8196	NA	2.90279	4.90773	3.23499	NA	NA	2.79392	37 yrs
CAPN12	7.46995	NA	NA	3.69222	NA	NA	4.89462	6.02599	5.36902	NA	NA	7.46623	NA	4.32066	NA	4.27816	4.45429	9.14837	9.5198	NA	6.18996	12.4509	7.86816	NA	NA	3.38093	40 yrs
CCDC82	5.52436	5.11936	6.37052	NA	NA	7.15151	6.17177	5.50234	6.24527	6.20739	5.77881	NA	4.59972	6.84511	5.20891	6.23906	NA	NA	NA	6.77296	NA	NA	NA	NA	6.9747	6.82569	8 pcw
CCDC82	4.13204	4.38537	4.64522	NA	NA	4.14132	4.22121	2.89397	NA	7.42422	6.96898	NA	4.91916	3.1584	5.29484	NA	NA	NA	NA	4.5873	NA	NA	NA	5.56622	4.6289	NA	9 pcw
CCDC82	5.82378	5.48668	NA	10.3326	7.97646	5.08966	6.24695	8.36057	8.03149	NA	NA	NA	NA	6.42991	NA	6.00395	6.60236	6.09505	6.83224	NA	7.35706	6.25643	13.0602	NA	NA	6.82883	12 pcw
CCDC82	6.11983	9.05655	NA	NA	NA	5.94611	7.70803	5.81984	6.47009	NA	NA	NA	NA	7.47581	NA	5.41838	6.17224	6.57023	5.51506	NA	6.55234	5.01882	7.24539	NA	NA	6.54096	12 pcw
CCDC82	9.51587	NA	NA	NA	NA	9.80553	8.84873	9.05696	9.54516	NA	NA	NA	NA	9.15976	NA	NA	12.5074	10.3233	9.75572	NA	7.95652	11.1149	8.5762	NA	NA	8.45396	12 pcw
CCDC82	5.37454	5.0098	NA	NA	4.00085	NA	5.74231	4.4033	4.04843	NA	NA	2.92384	NA	7.1075	NA	5.90193	4.82757	5.06674	4.33496	NA	5.2222	5.9609	4.30333	NA	NA	3.4644	13 pcw
CCDC82	6.01376	6.43075	NA	NA	2.65856	NA	5.50184	4.29565	4.84912	NA	NA	NA	NA	6.14358	NA	5.21627	6.65153	5.92656	5.09622	NA	5.68849	6.49405	5.99946	NA	NA	5.97469	13 pcw
CCDC82	3.79911	6.41695	NA	NA	NA	NA	4.75138	5.84584	5.18549	NA	NA	NA	NA	4.26005	NA	NA	3.69786	3.14969	6.37419	NA	4.39464	4.16568	3.28468	NA	NA	5.29053	13 pcw
CCDC82	4.70088	4.8108	NA	2.36719	NA	NA	4.8687	4.48982	4.03041	NA	NA	5.43217	NA	4.64399	NA	5.46477	5.96819	5.05447	5.75145	6.9502	4.93973	5.19999	7.15323	NA	NA	4.5288	16 pcw
CCDC82	8.90295	4.46588	NA	NA	NA	NA	3.8031	8.95596	6.06001	NA	NA	2.61373	NA	4.24036	NA	3.53688	4.77132	5.72686	NA	NA	NA	5.14145	3.90285	NA	NA	4.06148	16 pcw
CCDC82	NA	6.97805	NA	NA	NA	NA	8.3093	NA	NA	NA	NA	7.78433	NA	NA	NA	7.00853	4.52483	6.80296	NA	NA	NA	6.63155	7.70145	NA	NA	6.51694	16 pcw
CCDC82	9.15549	7.84703	NA	6.948	NA	NA	4.33799	3.79749	NA	NA	NA	6.25143	NA	8.61861	NA	6.91888	9.87507	8.85863	NA	7.50076	NA	6.07514	4.74548	NA	NA	4.74287	17 pcw
CCDC82	NA	5.08252	NA	NA	NA	NA	5.30065	5.78053	NA	NA	NA	4.42941	NA	NA	NA	5.07563	4.69058	5.80449	NA	4.5623	NA	3.54711	6.62979	NA	NA	4.28392	19 pcw
CCDC82	6.86932	6.27912	NA	8.69024	NA	NA	6.08807	5.87607	6.38646	NA	NA	NA	NA	6.76214	NA	6.49848	5.61392	NA	7.32991	NA	6.24445	6.76799	6.16526	NA	NA	7.0615	21 pcw
CCDC82	NA	NA	NA	5.76042	NA	NA	NA	NA	7.55988	NA	NA	NA	NA	NA	NA	NA	NA	NA	NA	NA	NA	NA	NA	NA	NA	NA	21 pcw
CCDC82	7.72124	5.96658	NA	3.82037	NA	NA	5.35123	5.27337	5.31715	NA	NA	3.39645	NA	5.31322	NA	6.02038	5.33549	4.05636	4.49226	NA	5.31393	5.20498	5.82439	NA	NA	5.49674	24 pcw
CCDC82	NA	NA	NA	NA	NA	NA	NA	NA	NA	NA	NA	NA	NA	NA	NA	NA	NA	4.34603	NA	NA	NA	NA	NA	NA	NA	NA	25 pcw
CCDC82	NA	NA	NA	NA	NA	NA	3.39531	NA	NA	NA	NA	NA	NA	NA	NA	9.05697	NA	NA	NA	NA	NA	4.03741	NA	NA	NA	NA	26 pcw
CCDC82	NA	NA	NA	5.82415	NA	NA	NA	NA	NA	NA	NA	NA	NA	NA	NA	NA	NA	NA	NA	NA	NA	NA	NA	NA	NA	3.63617	35 pcw
CCDC82	3.13029	3.27771	NA	3.01912	NA	NA	3.34649	2.32035	2.20716	NA	NA	3.10198	NA	3.41934	NA	3.04515	2.9474	2.98673	3.08785	NA	4.34421	4.01531	2.7137	NA	NA	3.08872	37 pcw
CCDC82	3.42675	4.2027	NA	4.68503	NA	NA	3.90571	3.97682	6.86266	NA	NA	3.42372	NA	3.18594	NA	6.1888	3.39598	3.89844	3.16239	NA	3.66195	4.13761	3.16166	NA	NA	3.04701	4 mos
CCDC82	3.26904	3.41781	NA	3.07562	NA	NA	3.42839	3.89718	3.98051	NA	NA	2.15731	NA	4.45817	NA	3.51415	NA	3.96967	3.54518	NA	NA	3.17193	3.10665	NA	NA	3.47318	4 mos
CCDC82	3.17182	NA	NA	NA	NA	NA	NA	NA	4.05926	NA	NA	NA	NA	NA	NA	3.80022	NA	NA	NA	NA	NA	NA	NA	NA	NA	NA	4 mos
CCDC82	NA	2.96673	NA	5.40011	NA	NA	2.36591	NA	2.69409	NA	NA	2.07486	NA	2.86119	NA	2.46804	2.68694	NA	NA	NA	2.17986	2.3661	NA	NA	NA	NA	10 mos
CCDC82	3.278	3.29084	NA	4.36163	NA	NA	2.53216	4.11901	3.86773	NA	NA	3.38497	NA	3.04102	NA	3.06926	3.57498	3.05803	1.94204	NA	2.73238	3.55675	2.61576	NA	NA	3.43036	1 yrs
CCDC82	NA	1.68199	NA	4.83748	NA	NA	3.11902	2.91945	1.73939	NA	NA	2.60847	NA	1.73381	NA	1.9877	2.30326	NA	NA	NA	2.34642	3.45157	NA	NA	NA	2.4595	2 yrs
CCDC82	2.85083	2.65234	NA	2.48467	NA	NA	1.95377	4.05721	1.64742	NA	NA	1.67058	NA	3.57872	NA	1.79165	2.45047	1.61609	2.34898	NA	3.60552	1.86086	2.52982	NA	NA	2.22375	3 yrs
CCDC82	3.39532	NA	NA	4.41162	NA	NA	NA	NA	4.34603	NA	NA	NA	NA	NA	NA	3.55697	3.82301	3.34618	3.05806	NA	NA	4.03739	NA	NA	NA	3.38936	3 yrs
CCDC82	3.65498	NA	NA	4.61782	NA	NA	2.85301	NA	NA	NA	NA	3.93705	NA	NA	NA	5.68119	NA	NA	NA	NA	NA	NA	3.44976	NA	NA	3.37933	4 yrs
CCDC82	4.88356	3.45551	NA	2.84196	NA	NA	3.45908	4.00172	5.68393	NA	NA	2.86177	NA	3.01149	NA	3.30541	3.77169	3.77467	3.82419	NA	4.1932	5.22601	3.09547	NA	NA	2.68262	8 yrs
CCDC82	2.4817	1.6158	NA	2.36097	NA	NA	1.32488	3.85048	3.33579	NA	NA	NA	NA	NA	NA	1.91762	3.97386	2.76322	NA	NA	NA	2.33984	NA	NA	NA	2.43707	8 yrs
CCDC82	4.10708	3.03247	NA	5.47131	NA	NA	2.28958	4.96301	4.49735	NA	NA	NA	NA	3.822	NA	3.41585	3.17398	4.06985	2.39755	NA	3.94003	3.57384	NA	NA	NA	2.69539	11 yrs
CCDC82	3.4691	3.58529	NA	4.7155	NA	NA	2.82958	2.7986	1.78835	NA	NA	1.96947	NA	2.25844	NA	1.82136	2.64074	3.42588	2.43653	NA	2.81656	3.16267	3.16368	NA	NA	2.97371	13 yrs
CCDC82	4.46158	NA	NA	4.31255	NA	NA	NA	NA	4.25401	NA	NA	NA	NA	NA	NA	5.37184	5.27338	NA	NA	NA	NA	NA	NA	NA	NA	NA	15 yrs
CCDC82	NA	3.35246	NA	3.80508	NA	NA	4.26953	4.3118	4.17477	NA	NA	NA	NA	2.71031	NA	2.17279	2.26895	3.88939	2.48798	NA	2.27641	4.39706	NA	NA	NA	3.7116	18 yrs
CCDC82	1.4901	2.9907	NA	3.07545	NA	NA	2.36258	2.57716	2.3777	NA	NA	2.28148	NA	2.87246	NA	2.49613	3.65623	4.54593	2.16927	NA	3.58046	2.33211	4.30627	NA	NA	2.53556	19 yrs
CCDC82	4.35175	3.96393	NA	6.25207	NA	NA	3.79862	3.15688	3.71622	NA	NA	3.29391	NA	4.22318	NA	3.3125	5.21573	3.9738	4.0489	NA	3.32249	3.36206	4.10708	NA	NA	3.51952	21 yrs
CCDC82	4.6298	3.70609	NA	3.49915	NA	NA	NA	3.97456	3.15878	NA	NA	3.59417	NA	3.76038	NA	3.52253	4.67866	4.66222	3.3793	NA	4.03031	NA	3.08721	NA	NA	3.60987	23 yrs
CCDC82	3.29917	1.66776	NA	2.6167	NA	NA	3.79413	2.13162	1.69702	NA	NA	1.23357	NA	1.3659	NA	2.08527	2.05425	1.08435	1.84186	NA	2.05078	1.94891	2.85861	NA	NA	1.99771	30 yrs
CCDC82	2.92477	3.54599	NA	4.59292	NA	NA	3.54525	4.17986	3.15216	NA	NA	2.99197	NA	4.45857	NA	4.20321	3.38461	5.14879	3.60685	NA	4.50307	4.41671	5.43886	NA	NA	4.64248	36 yrs
CCDC82	4.67711	8.24487	NA	3.88687	NA	NA	4.46479	4.47809	5.928	NA	NA	1.45895	NA	3.07422	NA	1.6829	2.6148	3.44452	3.7624	NA	2.85284	4.78391	4.11789	NA	NA	3.69074	37 yrs
CCDC82	7.60688	NA	NA	5.52614	NA	NA	4.57951	7.3476	6.42142	NA	NA	6.56677	NA	5.1504	NA	5.81635	5.16774	3.0083	2.48291	NA	4.48879	5.76337	8.31336	NA	NA	5.16223	40 yrs
CPT1B	0.920687	0.629432	0.890439	NA	NA	0.868517	0.884794	0.846785	0.730692	1.55433	1.20651	NA	0.751908	0.926061	0.809521	0.773307	NA	NA	NA	1.62132	NA	NA	NA	NA	2.64289	0.499492	8 pcw
CPT1B	1.05452	3.54872	1.88976	NA	NA	1.95206	3.6353	1.17573	NA	4.02037	3.03715	NA	2.59852	2.71217	2.04901	NA	NA	NA	NA	3.18009	NA	NA	NA	1.78575	3.08375	NA	9 pcw
CPT1B	0.991158	0.879786	NA	1.45276	2.58687	2.33147	1.21069	1.16327	0.948205	NA	NA	NA	NA	0.780772	NA	2.00085	1.29271	1.6491	1.67302	NA	1.69537	1.43408	1.25158	NA	NA	1.73438	12 pcw
CPT1B	1.29194	1.75146	NA	NA	NA	1.30884	0.58943	0.956415	0.567722	NA	NA	NA	NA	0.638029	NA	0.826346	0.674408	0.48841	1.97845	NA	0.913094	0.811573	1.13455	NA	NA	0.949611	12 pcw
CPT1B	0.85665	NA	NA	NA	NA	1.05164	0.781606	1.48372	0.537112	NA	NA	NA	NA	1.05109	NA	NA	0.595305	1.2089	0.477404	NA	0.770427	1.53611	2.50529	NA	NA	0.774122	12 pcw
CPT1B	1.62724	2.42216	NA	NA	3.61737	NA	0.961833	3.9831	1.04661	NA	NA	1.82367	NA	0.834272	NA	1.82549	1.09127	0.74058	1.63957	NA	0.749	2.00382	0.909883	NA	NA	1.1885	13 pcw
CPT1B	1.44496	0.642049	NA	NA	5.83628	NA	0.980629	1.45719	0.646583	NA	NA	NA	NA	0.914316	NA	1.31576	1.20578	0.837545	1.10983	NA	0.788902	1.61604	1.55834	NA	NA	0.590362	13 pcw
CPT1B	4.49253	0.830246	NA	NA	NA	NA	3.356	0.651999	1.90696	NA	NA	NA	NA	2.431	NA	NA	0.886026	1.25472	0.875466	NA	2.66823	2.63408	4.32817	NA	NA	0.781933	13 pcw
CPT1B	5.07891	5.89152	NA	1.74727	NA	NA	4.83317	2.85653	4.2915	NA	NA	4.16332	NA	4.22905	NA	5.61272	3.50113	5.10759	2.43778	1.22768	2.35492	4.05709	6.74762	NA	NA	4.06318	16 pcw
CPT1B	1.86937	4.41819	NA	NA	NA	NA	3.25783	1.93793	1.05896	NA	NA	3.03751	NA	3.55506	NA	4.02405	2.81511	3.15338	NA	NA	NA	4.56834	4.25502	NA	NA	4.22469	16 pcw
CPT1B	NA	0.836919	NA	NA	NA	NA	0.613805	NA	NA	NA	NA	0.84642	NA	NA	NA	1.39191	1.21315	1.00851	NA	NA	NA	0.825929	1.0703	NA	NA	1.0009	16 pcw
CPT1B	5.31762	3.31329	NA	4.44213	NA	NA	4.8357	3.83486	NA	NA	NA	2.59489	NA	4.48454	NA	5.42931	2.27799	3.83592	NA	3.6978	NA	5.39079	4.73078	NA	NA	5.01772	17 pcw
CPT1B	NA	5.19561	NA	NA	NA	NA	4.18935	3.16097	NA	NA	NA	3.49281	NA	NA	NA	4.42988	4.51449	3.82712	NA	4.60109	NA	4.87742	4.49974	NA	NA	4.81189	19 pcw
CPT1B	3.00898	1.56142	NA	8.19339	NA	NA	3.0719	2.2808	6.3806	NA	NA	NA	NA	2.23436	NA	2.90457	1.32963	NA	2.47858	NA	1.99812	3.23806	3.75271	NA	NA	1.88942	21 pcw
CPT1B	NA	NA	NA	3.81562	NA	NA	NA	NA	2.02283	NA	NA	NA	NA	NA	NA	NA	NA	NA	NA	NA	NA	NA	NA	NA	NA	NA	21 pcw
CPT1B	4.13472	2.45717	NA	1.49731	NA	NA	1.69294	1.57727	2.8916	NA	NA	1.57626	NA	1.9967	NA	4.25899	2.07133	1.12805	1.35249	NA	3.04141	3.57647	3.98359	NA	NA	2.37987	24 pcw
CPT1B	NA	NA	NA	NA	NA	NA	NA	NA	NA	NA	NA	NA	NA	NA	NA	NA	NA	3.81314	NA	NA	NA	NA	NA	NA	NA	NA	25 pcw
CPT1B	NA	NA	NA	NA	NA	NA	2.77637	NA	NA	NA	NA	NA	NA	NA	NA	1.48372	NA	NA	NA	NA	NA	3.49945	NA	NA	NA	NA	26 pcw
CPT1B	NA	NA	NA	17.3708	NA	NA	NA	NA	NA	NA	NA	NA	NA	NA	NA	NA	NA	NA	NA	NA	NA	NA	NA	NA	NA	13.4758	35 pcw
CPT1B	4.8141	4.46076	NA	7.096	NA	NA	3.61412	6.06743	2.92563	NA	NA	3.88509	NA	4.22684	NA	3.15488	2.12396	2.25776	4.51409	NA	4.04983	5.19435	4.90014	NA	NA	3.83551	37 pcw
CPT1B	2.38457	1.18407	NA	3.7353	NA	NA	5.81903	1.93343	1.04791	NA	NA	1.57706	NA	5.98864	NA	1.18949	1.72371	5.66836	5.38218	NA	1.86064	1.622	2.70368	NA	NA	5.70502	4 mos
CPT1B	3.44934	1.76366	NA	7.93125	NA	NA	1.36483	1.6438	6.9828	NA	NA	1.48527	NA	1.46772	NA	6.25255	NA	1.70315	1.49097	NA	NA	1.9791	2.25563	NA	NA	1.71203	4 mos
CPT1B	3.12717	NA	NA	NA	NA	NA	NA	NA	1.5833	NA	NA	NA	NA	NA	NA	1.64767	NA	NA	NA	NA	NA	NA	NA	NA	NA	NA	4 mos
CPT1B	NA	4.02081	NA	11.3093	NA	NA	1.22706	NA	1.17061	NA	NA	1.7515	NA	1.39505	NA	1.10197	2.52482	NA	NA	NA	1.11712	1.429	NA	NA	NA	NA	10 mos
CPT1B	1.60456	1.70693	NA	4.50361	NA	NA	1.52506	1.89247	1.48557	NA	NA	1.96819	NA	1.77813	NA	1.28609	1.07006	1.28867	1.40038	NA	0.893206	1.28714	1.26621	NA	NA	0.919181	1 yrs
CPT1B	NA	1.15291	NA	4.73864	NA	NA	3.41953	2.54932	1.05454	NA	NA	1.54488	NA	1.45647	NA	1.06844	1.75026	NA	NA	NA	2.65448	2.49339	NA	NA	NA	3.60774	2 yrs
CPT1B	1.8676	2.43196	NA	12.682	NA	NA	2.99651	2.26089	1.8783	NA	NA	5.69881	NA	3.95723	NA	1.93203	1.05739	2.18285	1.02082	NA	4.0408	1.49036	2.43662	NA	NA	1.31802	3 yrs
CPT1B	2.77638	NA	NA	7.4119	NA	NA	NA	NA	3.81314	NA	NA	NA	NA	NA	NA	1.5769	4.65492	2.42564	1.83279	NA	NA	3.49944	NA	NA	NA	6.81762	3 yrs
CPT1B	3.44889	NA	NA	8.08402	NA	NA	2.72045	NA	NA	NA	NA	3.11716	NA	NA	NA	3.44634	NA	NA	NA	NA	NA	NA	2.85395	NA	NA	2.22074	4 yrs
CPT1B	3.38448	4.01917	NA	16.3589	NA	NA	3.52139	3.84784	3.56134	NA	NA	2.93979	NA	3.76256	NA	4.04921	4.4636	4.61584	5.28768	NA	5.88936	5.35284	5.48199	NA	NA	3.99007	8 yrs
CPT1B	0.562787	0.368103	NA	3.97189	NA	NA	0.3006	0.560443	0.191642	NA	NA	NA	NA	NA	NA	0.279299	0.30891	0.647724	NA	NA	NA	0.36221	NA	NA	NA	0.694877	8 yrs
CPT1B	2.10227	1.42486	NA	6.0158	NA	NA	0.83168	1.49356	0.614837	NA	NA	NA	NA	0.953052	NA	1.0872	0.66245	0.926869	0.933199	NA	0.643445	1.91038	NA	NA	NA	0.959196	11 yrs
CPT1B	3.6317	3.6058	NA	6.4291	NA	NA	2.70861	2.61484	3.46452	NA	NA	5.53503	NA	3.09838	NA	2.93701	2.77803	2.85109	2.20737	NA	3.25498	5.02742	3.67405	NA	NA	2.99957	13 yrs
CPT1B	1.49748	NA	NA	7.93112	NA	NA	NA	NA	2.12087	NA	NA	NA	NA	NA	NA	1.54198	1.63853	NA	NA	NA	NA	NA	NA	NA	NA	NA	15 yrs
CPT1B	NA	3.35488	NA	6.90029	NA	NA	2.64208	3.00275	3.49763	NA	NA	NA	NA	4.51746	NA	3.33352	3.5047	4.14866	4.43276	NA	5.1562	3.05184	NA	NA	NA	3.92307	18 yrs
CPT1B	4.36456	3.02857	NA	7.28289	NA	NA	3.35308	3.33682	3.91912	NA	NA	4.21085	NA	3.14221	NA	2.99415	2.25153	2.88434	3.85243	NA	3.29992	5.25854	3.23389	NA	NA	4.47637	19 yrs
CPT1B	0.647507	0.74027	NA	4.85102	NA	NA	0.507674	1.22245	0.462855	NA	NA	2.07698	NA	0.755653	NA	0.890394	0.669595	0.536097	0.730014	NA	0.721657	0.727505	1.48843	NA	NA	0.610386	21 yrs
CPT1B	4.30024	1.79331	NA	7.54812	NA	NA	NA	2.93269	1.47589	NA	NA	4.95908	NA	2.42697	NA	2.0686	1.72029	2.88408	2.31994	NA	2.3155	NA	3.41712	NA	NA	2.04164	23 yrs
CPT1B	4.3144	2.9366	NA	7.5805	NA	NA	3.8867	3.67534	3.07542	NA	NA	5.34668	NA	3.23703	NA	3.69283	3.37503	6.3204	3.51203	NA	3.76768	6.94739	5.94652	NA	NA	6.18975	30 yrs
CPT1B	5.1957	6.68297	NA	12.4951	NA	NA	3.35821	5.04555	2.74351	NA	NA	5.85008	NA	7.41051	NA	4.85147	4.62701	4.68822	8.00377	NA	6.44457	5.67263	7.7246	NA	NA	5.45327	36 yrs
CPT1B	7.46565	3.08246	NA	14.2709	NA	NA	5.73652	6.23636	4.36159	NA	NA	5.291	NA	7.24288	NA	5.23426	2.67432	4.76695	6.2322	NA	11.1351	8.59677	12.7322	NA	NA	7.8277	37 yrs
CPT1B	5.0105	NA	NA	11.6348	NA	NA	3.21572	3.19416	2.17505	NA	NA	4.80538	NA	1.76126	NA	2.99256	2.08279	4.3152	4.0847	NA	2.57335	5.6385	5.63844	NA	NA	2.01581	40 yrs
DCTN2	60.7561	46.7504	50.5565	NA	NA	56.6951	58.7909	54.3046	50.2671	47.3286	57.5544	NA	55.2444	51.7557	52.5637	49.0108	NA	NA	NA	48.5137	NA	NA	NA	NA	42.5284	50.1201	8 pcw
DCTN2	56.527	62.4164	67.4413	NA	NA	72.7597	65.442	58.7685	NA	59.1088	49.8034	NA	46.8519	60.4047	54.2172	NA	NA	NA	NA	58.7447	NA	NA	NA	46.9127	52.2044	NA	9 pcw
DCTN2	64.4231	62.9182	NA	61.4436	46.6051	55.1242	55.292	68.1425	55.2138	NA	NA	NA	NA	62.9733	NA	56.6926	60.2417	57.6534	60.1361	NA	65.2975	60.3585	61.956	NA	NA	61.4909	12 pcw
DCTN2	54.8974	58.2623	NA	NA	NA	67.796	62.7041	58.8051	52.9188	NA	NA	NA	NA	68.3861	NA	64.0672	58.1798	57.8309	62.1772	NA	76.8799	56.7094	74.3049	NA	NA	76.306	12 pcw
DCTN2	52.6298	NA	NA	NA	NA	74.3996	61.5896	58.5312	68.7631	NA	NA	NA	NA	58.1977	NA	NA	77.4379	60.7263	67.2152	NA	74.2863	56.13	50.9227	NA	NA	75.5756	12 pcw
DCTN2	57.6308	71.3999	NA	NA	59.5686	NA	81.505	73.9491	81.8156	NA	NA	93.7177	NA	94.2675	NA	52.2007	69.7831	84.7878	75.4282	NA	82.243	62.4296	71.8977	NA	NA	80.2874	13 pcw
DCTN2	53.4267	86.2484	NA	NA	81.454	NA	58.6888	63.6116	69.2777	NA	NA	NA	NA	63.8715	NA	105.158	52.3156	63.9187	75.2842	NA	56.8607	52.3176	46.7211	NA	NA	87.389	13 pcw
DCTN2	65.0522	60.3865	NA	NA	NA	NA	87.0913	68.2052	57.4115	NA	NA	NA	NA	65.0898	NA	NA	89.0297	81.6897	51.2717	NA	76.2449	69.3536	68.5126	NA	NA	56.627	13 pcw
DCTN2	68.3906	82.7131	NA	49.3279	NA	NA	80.624	51.3146	40.6621	NA	NA	65.774	NA	73.9978	NA	71.84	66.9045	60.7989	41.9505	55.1504	48.0759	79.8743	43.1069	NA	NA	71.5472	16 pcw
DCTN2	48.5816	44.7149	NA	NA	NA	NA	48.2108	47.9609	68.5023	NA	NA	56.6894	NA	44.8582	NA	60.3908	54.3597	44.9242	NA	NA	NA	47.7523	49.6094	NA	NA	44.7381	16 pcw
DCTN2	NA	69.7162	NA	NA	NA	NA	68.5625	NA	NA	NA	NA	57.6287	NA	NA	NA	56.9885	51.0645	66.354	NA	NA	NA	76.6364	48.4082	NA	NA	52.1418	16 pcw
DCTN2	48.5486	49.9711	NA	54.813	NA	NA	57.0757	56.7172	NA	NA	NA	52.9522	NA	50.3668	NA	47.6184	54.184	49.8492	NA	54.7886	NA	56.2721	54.2009	NA	NA	56.2054	17 pcw
DCTN2	NA	72.6231	NA	NA	NA	NA	75.5468	47.1417	NA	NA	NA	52.7814	NA	NA	NA	50.7381	61.1127	54.9766	NA	70.7777	NA	70.6931	43.8124	NA	NA	64.1445	19 pcw
DCTN2	48.2341	46.2475	NA	43.9997	NA	NA	58.1987	46.7974	50.7577	NA	NA	NA	NA	53.4232	NA	54.829	54.5986	NA	52.0211	NA	54.4334	58.3622	49.0412	NA	NA	43.8134	21 pcw
DCTN2	NA	NA	NA	58.1968	NA	NA	NA	NA	48.2929	NA	NA	NA	NA	NA	NA	NA	NA	NA	NA	NA	NA	NA	NA	NA	NA	NA	21 pcw
DCTN2	71.2344	66.0735	NA	70.8566	NA	NA	72.4968	62.0045	62.6066	NA	NA	69.829	NA	82.5446	NA	75.4407	69.416	67.7194	66.9782	NA	63.9857	72.196	61.3039	NA	NA	74.4343	24 pcw
DCTN2	NA	NA	NA	NA	NA	NA	NA	NA	NA	NA	NA	NA	NA	NA	NA	NA	NA	21.029	NA	NA	NA	NA	NA	NA	NA	NA	25 pcw
DCTN2	NA	NA	NA	NA	NA	NA	21.2157	NA	NA	NA	NA	NA	NA	NA	NA	58.5312	NA	NA	NA	NA	NA	17.1235	NA	NA	NA	NA	26 pcw
DCTN2	NA	NA	NA	62.6668	NA	NA	NA	NA	NA	NA	NA	NA	NA	NA	NA	NA	NA	NA	NA	NA	NA	NA	NA	NA	NA	25.9587	35 pcw
DCTN2	40.452	56.2538	NA	73.0679	NA	NA	73.5949	38.1736	61.779	NA	NA	40.6279	NA	64.3703	NA	64.9661	61.4059	53.6688	48.271	NA	52.3577	68.1906	36.0924	NA	NA	64.9613	37 pcw
DCTN2	35.339	58.1888	NA	65.8747	NA	NA	31.5624	37.2419	54.3624	NA	NA	56.3283	NA	26.2474	NA	51.2395	51.8956	30.2605	23.205	NA	52.2538	38.3966	41.8673	NA	NA	30.8006	4 mos
DCTN2	21.9595	48.5115	NA	54.7349	NA	NA	48.1632	30.6653	34.0531	NA	NA	55.1008	NA	56.8497	NA	30.5591	NA	39.3955	43.1552	NA	NA	49.498	32.1558	NA	NA	48.9957	4 mos
DCTN2	38.4717	NA	NA	NA	NA	NA	NA	NA	46.7201	NA	NA	NA	NA	NA	NA	47.251	NA	NA	NA	NA	NA	NA	NA	NA	NA	NA	4 mos
DCTN2	NA	50.3476	NA	30.9571	NA	NA	67.5886	NA	54.7758	NA	NA	63.8867	NA	53.7593	NA	55.7251	55.011	NA	NA	NA	65.1452	52.2059	NA	NA	NA	NA	10 mos
DCTN2	38.4581	37.9315	NA	50.8887	NA	NA	44.0837	34.7778	40.2408	NA	NA	46.0535	NA	46.7295	NA	41.2425	47.1332	41.8842	36.074	NA	41.7133	43.1024	32.1128	NA	NA	40.1808	1 yrs
DCTN2	NA	8.53024	NA	23.1525	NA	NA	20.782	16.7895	8.85625	NA	NA	11.6461	NA	9.96242	NA	12.6666	9.8037	NA	NA	NA	15.8515	15.8659	NA	NA	NA	20.6297	2 yrs
DCTN2	21.7406	20.9598	NA	31.8072	NA	NA	16.3388	18.5721	28.8631	NA	NA	24.8419	NA	21.586	NA	28.6251	28.0719	37.111	27.4884	NA	20.5539	28.3205	19.3996	NA	NA	30.1292	3 yrs
DCTN2	21.2158	NA	NA	38.3256	NA	NA	NA	NA	21.029	NA	NA	NA	NA	NA	NA	22.4645	21.7638	19.2777	22.9543	NA	NA	17.1234	NA	NA	NA	21.3609	3 yrs
DCTN2	54.1126	NA	NA	93.1944	NA	NA	60.8456	NA	NA	NA	NA	63.5357	NA	NA	NA	63.1801	NA	NA	NA	NA	NA	NA	46.9091	NA	NA	44.8844	4 yrs
DCTN2	33.0333	53.9519	NA	107.136	NA	NA	46.8106	42.541	52.0901	NA	NA	51.9947	NA	46.8089	NA	71.0319	76.0803	77.125	87.8666	NA	95.2297	71.422	61.7216	NA	NA	73.0459	8 yrs
DCTN2	26.4072	19.9435	NA	32.1873	NA	NA	21.8608	36.0474	19.2603	NA	NA	NA	NA	NA	NA	30.5322	29.7113	26.8574	NA	NA	NA	34.906	NA	NA	NA	33.9258	8 yrs
DCTN2	40.2522	50.2207	NA	42.2702	NA	NA	54.0714	54.0562	43.686	NA	NA	NA	NA	47.5109	NA	42.309	44.4031	42.7386	55.6746	NA	48.5256	42.1377	NA	NA	NA	54.3817	11 yrs
DCTN2	29.8639	34.533	NA	50.0868	NA	NA	35.1154	21.9898	43.7358	NA	NA	24.0111	NA	36.855	NA	44.4501	37.1318	32.0795	41.9774	NA	40.4792	34.6326	28.9694	NA	NA	39.6541	13 yrs
DCTN2	30.6025	NA	NA	53.7535	NA	NA	NA	NA	42.2524	NA	NA	NA	NA	NA	NA	43.4979	42.1103	NA	NA	NA	NA	NA	NA	NA	NA	NA	15 yrs
DCTN2	NA	18.4408	NA	49.4397	NA	NA	28.357	16.0901	22.1759	NA	NA	NA	NA	30.5099	NA	17.7389	23.241	20.6808	21.0883	NA	24.3573	19.9313	NA	NA	NA	27.0201	18 yrs
DCTN2	47.7302	50.4942	NA	62.8566	NA	NA	55.2561	36.8553	46.6731	NA	NA	57.794	NA	53.1159	NA	48.3054	44.8534	48.4222	57.7465	NA	52.3915	54.0659	28.406	NA	NA	48.259	19 yrs
DCTN2	38.4973	31.753	NA	36.9586	NA	NA	35.6228	34.5131	39.1644	NA	NA	36.9963	NA	32.3206	NA	36.4148	33.7975	39.0613	38.4628	NA	35.5465	39.7414	30.7002	NA	NA	33.5767	21 yrs
DCTN2	24.0095	33.4192	NA	54.217	NA	NA	NA	25.351	29.3497	NA	NA	22.1854	NA	31.6725	NA	31.4901	34.4649	30.4174	31.39	NA	37.7679	NA	24.0181	NA	NA	35.6036	23 yrs
DCTN2	51.1373	54.6736	NA	80.483	NA	NA	48.5364	44.4894	58.134	NA	NA	63.8705	NA	54.9344	NA	57.2234	57.5198	64.4485	58.8502	NA	57.0522	57.6104	47.5031	NA	NA	59.2554	30 yrs
DCTN2	43.2241	35.5663	NA	57.8956	NA	NA	35.0763	34.5969	46.3196	NA	NA	47.0025	NA	33.8734	NA	45.3494	34.2545	31.9608	38.6897	NA	34.9784	42.964	33.2109	NA	NA	33.4727	36 yrs
DCTN2	34.3655	28.9382	NA	76.8951	NA	NA	38.0601	36.887	35.0887	NA	NA	47.854	NA	40.1503	NA	53.8116	54.7016	40.0662	38.8314	NA	48.8199	42.4839	33.9249	NA	NA	41.3394	37 yrs
DCTN2	34.5226	NA	NA	77.0091	NA	NA	72.62	48.4409	33.6558	NA	NA	26.9391	NA	37.6429	NA	39.808	38.9366	69.0482	73.3897	NA	68.5479	40.5271	25.0536	NA	NA	42.1735	40 yrs
DGCR8	5.53132	5.59286	4.81779	NA	NA	3.7572	5.38628	5.22059	5.76654	6.66763	4.86322	NA	5.34838	4.31578	6.369	6.1184	NA	NA	NA	8.31951	NA	NA	NA	NA	7.95819	5.68098	8 pcw
DGCR8	3.91592	4.08924	3.50288	NA	NA	3.94865	4.65076	3.27925	NA	3.67406	3.61375	NA	4.43799	4.13084	4.19097	NA	NA	NA	NA	3.98977	NA	NA	NA	4.19831	4.72424	NA	9 pcw
DGCR8	8.1487	8.4618	NA	6.2956	3.23349	10.6936	9.07349	6.39509	7.51208	NA	NA	NA	NA	7.85639	NA	10.156	9.57873	9.41237	8.96194	NA	9.11056	9.1903	3.46323	NA	NA	8.89448	12 pcw
DGCR8	4.60553	7.40571	NA	NA	NA	4.26018	4.62879	4.53428	5.39616	NA	NA	NA	NA	3.94012	NA	5.43875	5.57283	4.96904	5.3859	NA	4.38203	4.70813	3.79949	NA	NA	5.17014	12 pcw
DGCR8	6.05613	NA	NA	NA	NA	5.31721	5.69757	6.79585	5.86125	NA	NA	NA	NA	6.27073	NA	NA	5.38076	6.49521	5.91841	NA	6.21566	8.10848	8.94826	NA	NA	5.41862	12 pcw
DGCR8	4.43127	7.17532	NA	NA	5.27932	NA	3.8608	6.87474	7.00952	NA	NA	6.87923	NA	3.15516	NA	8.47312	5.66568	5.27786	6.79338	NA	4.64135	4.91602	4.64169	NA	NA	7.14977	13 pcw
DGCR8	8.55139	2.73336	NA	NA	7.23749	NA	8.22438	3.84156	4.89827	NA	NA	NA	NA	7.72929	NA	5.70144	7.91287	7.00351	4.96202	NA	7.76971	8.76254	9.67869	NA	NA	3.72899	13 pcw
DGCR8	6.95013	6.6703	NA	NA	NA	NA	7.1864	7.67667	9.10486	NA	NA	NA	NA	6.66177	NA	NA	6.75303	7.15742	6.98628	NA	7.28369	8.03874	7.89746	NA	NA	8.12177	13 pcw
DGCR8	7.80613	10.6673	NA	6.24605	NA	NA	9.77713	7.84331	7.68699	NA	NA	5.41068	NA	8.38388	NA	9.17205	8.00836	9.95282	6.8228	7.96257	7.02049	9.45403	11.573	NA	NA	8.47192	16 pcw
DGCR8	8.20399	9.74767	NA	NA	NA	NA	8.48199	10.2249	7.98794	NA	NA	6.49005	NA	8.53374	NA	8.33225	7.32971	7.62557	NA	NA	NA	9.00091	7.8037	NA	NA	8.8071	16 pcw
DGCR8	NA	4.75398	NA	NA	NA	NA	6.55477	NA	NA	NA	NA	4.65784	NA	NA	NA	8.61884	7.73747	7.68825	NA	NA	NA	6.56933	7.90356	NA	NA	8.10479	16 pcw
DGCR8	11.8882	9.34753	NA	8.40519	NA	NA	11.4917	7.84972	NA	NA	NA	4.47938	NA	10.545	NA	11.1194	7.64292	9.93824	NA	8.94759	NA	13.2107	6.59055	NA	NA	11.4479	17 pcw
DGCR8	NA	9.21768	NA	NA	NA	NA	10.3197	6.33824	NA	NA	NA	4.49466	NA	NA	NA	6.78038	5.69769	6.93648	NA	5.68459	NA	6.02121	10.5568	NA	NA	9.41988	19 pcw
DGCR8	7.49105	6.36717	NA	9.69669	NA	NA	7.41099	6.36304	11.1451	NA	NA	NA	NA	6.28596	NA	7.93161	6.75882	NA	7.62444	NA	6.84228	8.41308	8.38861	NA	NA	7.20573	21 pcw
DGCR8	NA	NA	NA	8.77506	NA	NA	NA	NA	7.36393	NA	NA	NA	NA	NA	NA	NA	NA	NA	NA	NA	NA	NA	NA	NA	NA	NA	21 pcw
DGCR8	5.87227	5.38511	NA	5.46692	NA	NA	5.22025	3.83277	5.20856	NA	NA	2.42645	NA	4.65165	NA	4.83516	5.18349	4.71831	3.96288	NA	5.73009	6.68928	6.39337	NA	NA	4.5287	24 pcw
DGCR8	NA	NA	NA	NA	NA	NA	NA	NA	NA	NA	NA	NA	NA	NA	NA	NA	NA	4.4684	NA	NA	NA	NA	NA	NA	NA	NA	25 pcw
DGCR8	NA	NA	NA	NA	NA	NA	3.98082	NA	NA	NA	NA	NA	NA	NA	NA	6.79586	NA	NA	NA	NA	NA	4.09398	NA	NA	NA	NA	26 pcw
DGCR8	NA	NA	NA	6.3711	NA	NA	NA	NA	NA	NA	NA	NA	NA	NA	NA	NA	NA	NA	NA	NA	NA	NA	NA	NA	NA	4.51147	35 pcw
DGCR8	3.44045	3.25497	NA	5.19131	NA	NA	3.64187	4.36409	3.92079	NA	NA	2.248	NA	3.48278	NA	3.37883	3.15623	2.94544	3.6056	NA	3.06079	3.44219	4.07634	NA	NA	3.24474	37 pcw
DGCR8	4.35776	2.76225	NA	4.92698	NA	NA	3.08519	3.39513	2.6732	NA	NA	2.93601	NA	3.99171	NA	2.81173	2.68427	3.0533	3.66135	NA	3.19755	3.5066	3.16665	NA	NA	3.69238	4 mos
DGCR8	4.48674	2.90561	NA	7.99511	NA	NA	3.06662	3.14378	2.93675	NA	NA	1.97501	NA	2.25953	NA	3.08025	NA	2.8237	3.24783	NA	NA	3.15049	3.53056	NA	NA	2.69647	4 mos
DGCR8	3.38692	NA	NA	NA	NA	NA	NA	NA	2.63517	NA	NA	NA	NA	NA	NA	2.46353	NA	NA	NA	NA	NA	NA	NA	NA	NA	NA	4 mos
DGCR8	NA	3.18086	NA	14.508	NA	NA	1.45591	NA	1.90846	NA	NA	2.18545	NA	1.64657	NA	2.10969	3.25365	NA	NA	NA	1.69839	2.08887	NA	NA	NA	NA	10 mos
DGCR8	2.84715	3.02619	NA	5.98749	NA	NA	2.68716	2.9893	3.15817	NA	NA	2.902	NA	2.73837	NA	2.83235	2.60171	2.82523	2.54411	NA	2.73724	2.9031	2.62105	NA	NA	2.616	1 yrs
DGCR8	NA	1.64027	NA	2.90463	NA	NA	2.10406	2.21567	1.55781	NA	NA	1.88884	NA	1.37312	NA	1.93075	1.98597	NA	NA	NA	2.45709	1.67334	NA	NA	NA	2.13104	2 yrs
DGCR8	3.41029	3.54517	NA	12.4867	NA	NA	3.39178	3.72897	2.53382	NA	NA	4.12957	NA	4.07944	NA	2.52215	1.85536	2.367	2.33285	NA	4.35616	2.7958	3.8057	NA	NA	1.80285	3 yrs
DGCR8	3.98083	NA	NA	9.79861	NA	NA	NA	NA	4.4684	NA	NA	NA	NA	NA	NA	3.71681	4.29355	4.01458	3.40469	NA	NA	4.09396	NA	NA	NA	5.00177	3 yrs
DGCR8	1.69183	NA	NA	4.9586	NA	NA	0.736464	NA	NA	NA	NA	2.29726	NA	NA	NA	1.05491	NA	NA	NA	NA	NA	NA	1.6497	NA	NA	1.22501	4 yrs
DGCR8	2.07877	1.2322	NA	3.09577	NA	NA	1.90688	1.75012	1.22096	NA	NA	1.66854	NA	1.9139	NA	0.883887	0.874776	1.02514	0.799699	NA	0.71362	1.50006	1.64419	NA	NA	1.02969	8 yrs
DGCR8	3.54475	1.27218	NA	8.74491	NA	NA	1.77323	2.27616	1.73102	NA	NA	NA	NA	NA	NA	2.39631	2.84101	3.9356	NA	NA	NA	2.61553	NA	NA	NA	2.21197	8 yrs
DGCR8	3.222	2.29082	NA	8.05718	NA	NA	2.14549	1.22153	1.41824	NA	NA	NA	NA	2.19416	NA	1.92899	1.96226	2.2959	2.12123	NA	2.17148	3.28897	NA	NA	NA	2.39887	11 yrs
DGCR8	3.19272	2.8099	NA	6.91723	NA	NA	2.93572	3.09244	3.08081	NA	NA	4.06567	NA	3.08244	NA	3.35303	3.26268	2.97994	3.00497	NA	3.34766	3.40693	2.90986	NA	NA	2.75981	13 yrs
DGCR8	3.43313	NA	NA	6.93347	NA	NA	NA	NA	2.87313	NA	NA	NA	NA	NA	NA	2.5136	2.66157	NA	NA	NA	NA	NA	NA	NA	NA	NA	15 yrs
DGCR8	NA	2.66445	NA	5.43542	NA	NA	2.71771	2.48498	2.8114	NA	NA	NA	NA	3.01241	NA	2.54859	3.29209	2.94216	3.19265	NA	3.0367	2.62127	NA	NA	NA	3.16343	18 yrs
DGCR8	4.05304	3.71392	NA	6.76708	NA	NA	3.3522	3.86858	3.74891	NA	NA	3.08635	NA	3.40603	NA	3.39064	3.0021	3.71542	3.39486	NA	3.35067	4.33065	2.97799	NA	NA	3.76952	19 yrs
DGCR8	2.21172	2.4643	NA	6.86332	NA	NA	2.30773	2.59962	1.8649	NA	NA	2.99082	NA	2.30696	NA	3.03604	2.88855	2.32471	2.80457	NA	2.82034	2.51664	3.34445	NA	NA	2.44306	21 yrs
DGCR8	4.11149	3.15885	NA	6.89364	NA	NA	NA	3.36716	2.57382	NA	NA	3.9151	NA	3.53882	NA	3.28999	3.23868	3.37122	3.19002	NA	3.19235	NA	3.39213	NA	NA	3.32522	23 yrs
DGCR8	3.33401	3.54089	NA	6.99553	NA	NA	3.22506	3.06426	3.52224	NA	NA	3.25497	NA	3.82938	NA	3.40848	3.59313	3.77964	3.19508	NA	3.61662	5.45126	3.41573	NA	NA	3.89315	30 yrs
DGCR8	3.25683	3.30106	NA	8.40161	NA	NA	2.39141	3.28104	2.48072	NA	NA	2.71879	NA	3.3339	NA	3.28453	3.13105	2.89988	3.53982	NA	3.45118	3.22806	2.95523	NA	NA	2.98672	36 yrs
DGCR8	4.48446	3.23985	NA	6.55121	NA	NA	4.52319	4.01798	3.58368	NA	NA	3.83733	NA	4.67227	NA	4.28186	3.19957	3.44182	4.33957	NA	6.35506	5.56145	4.76622	NA	NA	4.60188	37 yrs
DGCR8	2.23478	NA	NA	4.43885	NA	NA	2.3573	1.29833	2.38651	NA	NA	2.71592	NA	2.92149	NA	3.45154	2.78066	2.3931	1.93352	NA	2.12642	3.38587	2.99368	NA	NA	2.64333	40 yrs
DNAJC2	3.86298	4.86511	4.55242	NA	NA	3.02211	4.55436	4.16066	3.38367	4.8618	4.34193	NA	4.12955	4.23521	4.28369	3.7371	NA	NA	NA	5.05136	NA	NA	NA	NA	3.18402	4.68157	8 pcw
DNAJC2	3.61093	4.51459	3.80265	NA	NA	2.23317	4.60571	3.99284	NA	4.05287	4.04405	NA	4.92145	3.91371	5.2138	NA	NA	NA	NA	4.4882	NA	NA	NA	4.57491	2.85467	NA	9 pcw
DNAJC2	2.91736	3.6619	NA	4.31288	3.51643	3.88814	3.81206	3.92487	3.63597	NA	NA	NA	NA	3.88576	NA	3.54022	3.90307	3.49044	3.92392	NA	4.15902	3.75723	4.0268	NA	NA	4.22684	12 pcw
DNAJC2	2.58385	5.2472	NA	NA	NA	2.7984	3.72264	3.63992	2.9775	NA	NA	NA	NA	4.07646	NA	2.82693	3.51053	4.04728	3.28476	NA	3.52716	3.21463	3.37408	NA	NA	3.46112	12 pcw
DNAJC2	3.48289	NA	NA	NA	NA	2.88352	4.73443	4.53423	4.19066	NA	NA	NA	NA	5.46797	NA	NA	4.81087	4.98645	5.61035	NA	4.02517	5.68793	5.33399	NA	NA	3.70246	12 pcw
DNAJC2	4.39536	3.20765	NA	NA	3.7663	NA	5.58302	2.95334	1.82567	NA	NA	1.65738	NA	4.9117	NA	3.58403	4.60028	3.62294	2.4449	NA	4.80093	5.02701	3.73061	NA	NA	2.53471	13 pcw
DNAJC2	3.89124	5.15722	NA	NA	2.34223	NA	3.74206	4.09736	3.59155	NA	NA	NA	NA	3.32451	NA	2.73338	3.56814	3.29036	5.0871	NA	3.37619	3.6798	3.99666	NA	NA	4.36132	13 pcw
DNAJC2	2.96838	3.62658	NA	NA	NA	NA	3.5095	2.87746	3.53562	NA	NA	NA	NA	3.19504	NA	NA	2.30869	1.77464	3.61324	NA	3.23673	2.75413	2.51308	NA	NA	3.31887	13 pcw
DNAJC2	3.01895	3.10912	NA	1.7816	NA	NA	3.67815	2.25759	1.85598	NA	NA	2.71212	NA	2.45611	NA	3.16493	3.19571	2.54089	3.41249	3.98968	2.60456	3.03105	3.55156	NA	NA	3.02366	16 pcw
DNAJC2	4.2108	2.48128	NA	NA	NA	NA	2.55588	4.20796	3.15801	NA	NA	1.29893	NA	2.52211	NA	2.46345	2.71229	3.11904	NA	NA	NA	2.64081	2.48518	NA	NA	2.45324	16 pcw
DNAJC2	NA	3.01904	NA	NA	NA	NA	3.10845	NA	NA	NA	NA	2.44865	NA	NA	NA	3.98101	2.62074	3.20315	NA	NA	NA	2.5972	4.13534	NA	NA	3.53686	16 pcw
DNAJC2	4.42175	4.37078	NA	4.39372	NA	NA	2.54284	2.43894	NA	NA	NA	3.57354	NA	4.16658	NA	3.4783	4.81275	4.32577	NA	3.90321	NA	3.23577	3.70418	NA	NA	2.67247	17 pcw
DNAJC2	NA	3.71509	NA	NA	NA	NA	3.52249	3.68464	NA	NA	NA	3.12892	NA	NA	NA	3.4673	4.24632	3.82834	NA	4.37246	NA	4.09612	4.42567	NA	NA	2.70849	19 pcw
DNAJC2	3.56171	3.35261	NA	4.03251	NA	NA	3.46307	3.94973	2.41199	NA	NA	NA	NA	4.4743	NA	3.45177	3.1214	NA	3.70079	NA	3.60495	3.1649	4.51377	NA	NA	3.62288	21 pcw
DNAJC2	NA	NA	NA	3.71206	NA	NA	NA	NA	3.75338	NA	NA	NA	NA	NA	NA	NA	NA	NA	NA	NA	NA	NA	NA	NA	NA	NA	21 pcw
DNAJC2	3.17976	2.94868	NA	2.42387	NA	NA	3.12017	2.72411	3.24698	NA	NA	2.35147	NA	3.64805	NA	3.4814	2.90338	2.61576	2.6284	NA	2.6515	3.21727	3.2476	NA	NA	3.6862	24 pcw
DNAJC2	NA	NA	NA	NA	NA	NA	NA	NA	NA	NA	NA	NA	NA	NA	NA	NA	NA	2.57068	NA	NA	NA	NA	NA	NA	NA	NA	25 pcw
DNAJC2	NA	NA	NA	NA	NA	NA	1.97634	NA	NA	NA	NA	NA	NA	NA	NA	4.53424	NA	NA	NA	NA	NA	2.03923	NA	NA	NA	NA	26 pcw
DNAJC2	NA	NA	NA	3.65224	NA	NA	NA	NA	NA	NA	NA	NA	NA	NA	NA	NA	NA	NA	NA	NA	NA	NA	NA	NA	NA	3.29237	35 pcw
DNAJC2	2.27115	2.52101	NA	2.16018	NA	NA	2.066	2.2132	1.79452	NA	NA	2.10355	NA	2.53231	NA	2.30751	2.13674	2.91371	2.27529	NA	2.74643	2.4283	2.27232	NA	NA	2.44159	37 pcw
DNAJC2	2.47826	3.90256	NA	3.35605	NA	NA	3.30183	2.61812	5.55044	NA	NA	3.11928	NA	2.67228	NA	4.55045	2.88088	2.7083	2.57673	NA	2.96938	2.69731	2.74405	NA	NA	2.63206	4 mos
DNAJC2	2.46497	3.15076	NA	2.63885	NA	NA	2.99933	2.89427	3.08294	NA	NA	2.14884	NA	3.12343	NA	2.84778	NA	3.70643	2.66807	NA	NA	2.78724	2.94258	NA	NA	3.2737	4 mos
DNAJC2	2.45703	NA	NA	NA	NA	NA	NA	NA	3.36333	NA	NA	NA	NA	NA	NA	2.66497	NA	NA	NA	NA	NA	NA	NA	NA	NA	NA	4 mos
DNAJC2	NA	3.72015	NA	3.24171	NA	NA	3.5372	NA	3.33217	NA	NA	2.67411	NA	3.96285	NA	2.72548	2.8398	NA	NA	NA	3.047	3.25924	NA	NA	NA	NA	10 mos
DNAJC2	2.36451	2.41557	NA	2.38923	NA	NA	2.38998	2.3119	2.89488	NA	NA	2.54696	NA	2.4474	NA	2.70079	3.14267	2.43469	2.04549	NA	2.12173	2.42202	2.94482	NA	NA	2.71937	1 yrs
DNAJC2	NA	1.04611	NA	2.46103	NA	NA	2.26369	1.212	1.34878	NA	NA	1.85755	NA	0.980576	NA	1.35362	1.57447	NA	NA	NA	1.52726	1.61377	NA	NA	NA	2.07313	2 yrs
DNAJC2	1.49742	2.08681	NA	1.99489	NA	NA	1.03874	1.71662	1.27305	NA	NA	1.6545	NA	2.25687	NA	1.45577	2.13846	1.82736	1.51672	NA	2.39104	1.25124	1.15677	NA	NA	1.70256	3 yrs
DNAJC2	1.97635	NA	NA	2.69905	NA	NA	NA	NA	2.57068	NA	NA	NA	NA	NA	NA	2.11812	2.51054	2.19533	1.90658	NA	NA	2.03922	NA	NA	NA	2.20512	3 yrs
DNAJC2	3.11413	NA	NA	2.60222	NA	NA	2.18718	NA	NA	NA	NA	3.59504	NA	NA	NA	4.20031	NA	NA	NA	NA	NA	NA	3.47561	NA	NA	3.05693	4 yrs
DNAJC2	3.79288	3.51689	NA	2.26562	NA	NA	2.92223	3.26643	5.12402	NA	NA	2.79359	NA	3.90412	NA	3.65698	3.90065	4.00878	3.42837	NA	3.42278	5.00532	3.19134	NA	NA	3.14951	8 yrs
DNAJC2	1.76547	1.87319	NA	1.77537	NA	NA	1.32794	2.2117	3.43421	NA	NA	NA	NA	NA	NA	1.70711	1.73283	2.01442	NA	NA	NA	2.34751	NA	NA	NA	2.58833	8 yrs
DNAJC2	3.54097	3.21372	NA	2.57649	NA	NA	2.02116	2.55012	3.06659	NA	NA	NA	NA	2.3721	NA	2.47754	2.10665	2.8791	2.01437	NA	2.96976	2.30378	NA	NA	NA	2.19927	11 yrs
DNAJC2	2.48567	2.67409	NA	2.22182	NA	NA	2.84893	2.12931	1.91083	NA	NA	1.73095	NA	2.3811	NA	2.12106	2.06655	2.53665	2.74691	NA	2.476	2.24414	2.52604	NA	NA	2.99058	13 yrs
DNAJC2	3.1025	NA	NA	2.35015	NA	NA	NA	NA	3.52651	NA	NA	NA	NA	NA	NA	3.73133	4.01983	NA	NA	NA	NA	NA	NA	NA	NA	NA	15 yrs
DNAJC2	NA	2.00871	NA	1.88158	NA	NA	3.23219	2.15878	2.23838	NA	NA	NA	NA	2.35521	NA	1.39689	1.75884	1.98012	1.5895	NA	1.76535	2.56435	NA	NA	NA	2.76547	18 yrs
DNAJC2	1.35357	2.58019	NA	1.82942	NA	NA	1.81806	1.87013	2.0166	NA	NA	2.04457	NA	2.12721	NA	2.17699	3.12034	3.20589	1.90434	NA	2.58358	1.6822	3.21574	NA	NA	1.90932	19 yrs
DNAJC2	2.57704	2.06434	NA	2.55848	NA	NA	2.79471	2.10054	3.32142	NA	NA	2.28184	NA	2.99906	NA	2.37704	3.04134	2.69474	2.40058	NA	2.48543	2.33642	2.26009	NA	NA	2.8632	21 yrs
DNAJC2	2.4208	2.98651	NA	2.18909	NA	NA	NA	1.97401	2.3101	NA	NA	2.14462	NA	2.57379	NA	2.40544	3.05683	2.80559	2.79008	NA	3.2063	NA	2.73095	NA	NA	2.72567	23 yrs
DNAJC2	2.35961	1.63881	NA	1.7165	NA	NA	3.08916	1.50291	1.83625	NA	NA	1.54579	NA	1.37156	NA	1.94031	2.08684	1.14038	1.63826	NA	1.93038	1.46908	2.01274	NA	NA	1.65586	30 yrs
DNAJC2	2.15907	2.80099	NA	1.7531	NA	NA	2.69193	2.74084	2.41212	NA	NA	2.13987	NA	3.1678	NA	2.712	2.57402	2.50736	2.75653	NA	2.76255	2.85553	3.16592	NA	NA	2.96068	36 yrs
DNAJC2	3.75886	5.98039	NA	2.16091	NA	NA	3.16006	3.05643	4.58607	NA	NA	2.05012	NA	2.50372	NA	1.83643	2.54144	2.97658	2.66479	NA	2.85136	4.01549	3.74856	NA	NA	2.87654	37 yrs
DNAJC2	4.90955	NA	NA	2.55025	NA	NA	4.46252	6.80474	4.36052	NA	NA	3.71195	NA	3.75835	NA	4.04224	4.5031	3.79631	4.32028	NA	4.33115	4.41672	3.64412	NA	NA	4.17344	40 yrs
DPH1	17.691	15.3231	16.1946	NA	NA	12.7856	15.8071	15.4908	16.1726	14.2875	15.4495	NA	19.1207	17.0928	15.5647	16.3825	NA	NA	NA	13.9902	NA	NA	NA	NA	18.5387	14.3834	8 pcw
DPH1	11.4648	13.8538	15.7002	NA	NA	11.8846	14.9898	12.4365	NA	13.399	11.6002	NA	13.2966	14.4006	10.6154	NA	NA	NA	NA	12.8063	NA	NA	NA	10.6159	14.3827	NA	9 pcw
DPH1	17.5344	16.9508	NA	18.2569	13.24	21.5742	16.9758	18.5673	19.9154	NA	NA	NA	NA	17.1096	NA	21.6576	19.0243	21.8839	19.4046	NA	18.8114	23.1109	10.4187	NA	NA	17.7837	12 pcw
DPH1	20.2273	16.3182	NA	NA	NA	13.0093	17.1023	19.0985	20.4406	NA	NA	NA	NA	17.4623	NA	22.1513	20.5038	16.2277	20.6944	NA	19.6722	23.755	20.0816	NA	NA	19.6279	12 pcw
DPH1	15.6744	NA	NA	NA	NA	13.5307	17.0485	17.6405	20.5126	NA	NA	NA	NA	15.2314	NA	NA	17.9057	17.1524	16.0572	NA	19.7348	18.7502	18.6812	NA	NA	19.1379	12 pcw
DPH1	12.4689	23.2268	NA	NA	14.0307	NA	14.7239	22.2845	27.5158	NA	NA	19.0375	NA	13.6396	NA	16.2085	17.558	16.3802	24.1941	NA	15.7766	17.9658	14.4948	NA	NA	25.2677	13 pcw
DPH1	16.2648	13.8493	NA	NA	25.4007	NA	16.2383	15.6884	16.2486	NA	NA	NA	NA	18.8477	NA	23.6154	15.3727	17.9321	15.0654	NA	17.8343	19.8596	16.7459	NA	NA	14.4607	13 pcw
DPH1	21.2633	16.0329	NA	NA	NA	NA	25.165	18.6054	18.1249	NA	NA	NA	NA	19.1262	NA	NA	25.0763	27.6511	16.5934	NA	25.8716	27.7578	24.8543	NA	NA	18.1234	13 pcw
DPH1	24.25	25.1827	NA	23.585	NA	NA	23.4933	17.5442	18.7782	NA	NA	15.2369	NA	24.9019	NA	22.8996	20.3221	24.3692	15.2179	20.2467	21.4946	25.6924	18.4391	NA	NA	23.0041	16 pcw
DPH1	15.0379	20.9824	NA	NA	NA	NA	22.7889	14.5662	22.4139	NA	NA	15.6272	NA	18.9575	NA	27.1297	21.7244	17.0483	NA	NA	NA	22.3236	22.1916	NA	NA	20.8201	16 pcw
DPH1	NA	17.5349	NA	NA	NA	NA	18.1299	NA	NA	NA	NA	13.2958	NA	NA	NA	19.5958	24.0735	20.2771	NA	NA	NA	19.5876	19.2449	NA	NA	21.5053	16 pcw
DPH1	20.3425	21.0167	NA	19.3993	NA	NA	27.3342	27.6987	NA	NA	NA	13.8603	NA	19.3491	NA	20.3868	15.0172	20.8629	NA	21.5867	NA	27.4387	20.2672	NA	NA	27.1383	17 pcw
DPH1	NA	24.9997	NA	NA	NA	NA	24.4138	16.2817	NA	NA	NA	14.1535	NA	NA	NA	20.1035	17.5734	20.3004	NA	20.5166	NA	21.9648	19.5739	NA	NA	27.1616	19 pcw
DPH1	16.6959	17.8802	NA	16.4752	NA	NA	20.3075	15.4723	16.1155	NA	NA	NA	NA	19.5991	NA	20.0613	18.994	NA	18.5175	NA	20.0813	20.9297	19.4647	NA	NA	16.3753	21 pcw
DPH1	NA	NA	NA	17.8755	NA	NA	NA	NA	17.989	NA	NA	NA	NA	NA	NA	NA	NA	NA	NA	NA	NA	NA	NA	NA	NA	NA	21 pcw
DPH1	20.2072	20.225	NA	23.3208	NA	NA	22.0026	19.4368	19.3231	NA	NA	18.0731	NA	20.7692	NA	26.069	22.5471	24.0629	24.0302	NA	24.38	27.0109	20.6064	NA	NA	23.0741	24 pcw
DPH1	NA	NA	NA	NA	NA	NA	NA	NA	NA	NA	NA	NA	NA	NA	NA	NA	NA	12.9146	NA	NA	NA	NA	NA	NA	NA	NA	25 pcw
DPH1	NA	NA	NA	NA	NA	NA	10.3892	NA	NA	NA	NA	NA	NA	NA	NA	17.6405	NA	NA	NA	NA	NA	11.8297	NA	NA	NA	NA	26 pcw
DPH1	NA	NA	NA	19.614	NA	NA	NA	NA	NA	NA	NA	NA	NA	NA	NA	NA	NA	NA	NA	NA	NA	NA	NA	NA	NA	17.9409	35 pcw
DPH1	22.3129	20.7814	NA	22.6218	NA	NA	24.8271	20.2807	23.8406	NA	NA	17.3728	NA	21.1958	NA	25.0889	19.1733	19.9274	21.0229	NA	19.6168	26.8565	22.5926	NA	NA	22.1775	37 pcw
DPH1	15.4967	11.1919	NA	20.2542	NA	NA	17.6828	12.4823	7.58428	NA	NA	15.6075	NA	14.5666	NA	9.08235	16.8365	16.1687	14.4917	NA	15.0836	14.3614	18.2504	NA	NA	17.2805	4 mos
DPH1	13.5626	14.5872	NA	23.9996	NA	NA	15.719	13.3418	16.379	NA	NA	17.3418	NA	18.1914	NA	17.5329	NA	12.1473	14.3393	NA	NA	14.7872	15.237	NA	NA	13.4134	4 mos
DPH1	16.7189	NA	NA	NA	NA	NA	NA	NA	15.9076	NA	NA	NA	NA	NA	NA	15.1626	NA	NA	NA	NA	NA	NA	NA	NA	NA	NA	4 mos
DPH1	NA	16.8859	NA	20.534	NA	NA	18.0337	NA	14.8295	NA	NA	16.2768	NA	15.2609	NA	15.0582	16.5403	NA	NA	NA	16.0065	13.8457	NA	NA	NA	NA	10 mos
DPH1	13.7936	13.842	NA	18.2251	NA	NA	13.3721	13.3268	12.1765	NA	NA	13.9108	NA	14.1784	NA	11.3271	11.5653	12.352	10.994	NA	12.2975	12.0644	13.7298	NA	NA	11.3328	1 yrs
DPH1	NA	6.81247	NA	15.0335	NA	NA	10.5428	8.94351	6.31269	NA	NA	7.13402	NA	7.28427	NA	7.47655	7.62056	NA	NA	NA	10.2967	10.3934	NA	NA	NA	11.2731	2 yrs
DPH1	9.87512	10.9961	NA	24.1764	NA	NA	9.02243	8.18298	15.815	NA	NA	15.947	NA	10.8122	NA	14.7648	10.4077	13.9024	10.7451	NA	12.0446	13.3745	10.8649	NA	NA	13.8688	3 yrs
DPH1	10.3893	NA	NA	18.1516	NA	NA	NA	NA	12.9146	NA	NA	NA	NA	NA	NA	11.8069	15.0468	9.87672	11.7875	NA	NA	11.8297	NA	NA	NA	15.4962	3 yrs
DPH1	18.0853	NA	NA	26.8083	NA	NA	18.0747	NA	NA	NA	NA	17.1892	NA	NA	NA	16.7104	NA	NA	NA	NA	NA	NA	15.6613	NA	NA	10.5913	4 yrs
DPH1	14.8097	21.1591	NA	41.5718	NA	NA	19.0345	18.7306	17.078	NA	NA	17.5229	NA	20.3391	NA	25.9491	25.4926	29.192	28.2105	NA	30.2365	27.852	25.0183	NA	NA	27.8173	8 yrs
DPH1	14.0204	8.04367	NA	18.0618	NA	NA	7.25567	11.5595	8.17627	NA	NA	NA	NA	NA	NA	14.4796	11.8918	12.2678	NA	NA	NA	11.6776	NA	NA	NA	13.8051	8 yrs
DPH1	10.8015	13.0099	NA	18.1213	NA	NA	14.3426	14.9085	10.4525	NA	NA	NA	NA	11.899	NA	14.7661	12.3081	10.8359	15.6003	NA	11.2415	14.9742	NA	NA	NA	15.029	11 yrs
DPH1	13.6249	15.6317	NA	19.8995	NA	NA	17.2874	13.9153	23.7524	NA	NA	16.6671	NA	19.4401	NA	21.1633	21.7443	16.3698	16.2622	NA	19.4147	20.4142	16.7992	NA	NA	16.8116	13 yrs
DPH1	10.3765	NA	NA	19.5157	NA	NA	NA	NA	11.7598	NA	NA	NA	NA	NA	NA	10.1885	10.0763	NA	NA	NA	NA	NA	NA	NA	NA	NA	15 yrs
DPH1	NA	10.5663	NA	20.3611	NA	NA	12.7196	8.37771	13.0632	NA	NA	NA	NA	17.3661	NA	12.3056	12.8138	12.6435	13.2269	NA	14.288	12.6632	NA	NA	NA	16.2055	18 yrs
DPH1	24.6929	18.0857	NA	25.0487	NA	NA	22.524	19.8392	22.4101	NA	NA	18.8242	NA	19.3857	NA	19.7971	18.4318	16.0126	21.6972	NA	15.7237	23.6885	14.5045	NA	NA	19.5976	19 yrs
DPH1	14.8419	12.1141	NA	15.2532	NA	NA	10.5385	14.5422	13.5057	NA	NA	11.6225	NA	11.7747	NA	13.4597	11.5195	14.2588	12.967	NA	13.8892	11.6378	14.9894	NA	NA	10.9269	21 yrs
DPH1	12.958	12.1598	NA	25.6683	NA	NA	NA	11.2593	10.2826	NA	NA	12.5343	NA	12.0832	NA	13.7588	11.2152	11.9733	12.2793	NA	12.6375	NA	14.7161	NA	NA	11.9097	23 yrs
DPH1	19.4689	23.3825	NA	29.8809	NA	NA	20.7434	19.9814	22.0754	NA	NA	21.9598	NA	25.875	NA	23.8366	23.7743	28.5997	22.3474	NA	25.3377	28.4232	20.9887	NA	NA	25.6762	30 yrs
DPH1	17.5896	19.7486	NA	27.0739	NA	NA	15.4409	15.8064	16.5082	NA	NA	17.082	NA	18.9663	NA	18.6105	16.9378	15.0893	20.5301	NA	20.1429	19.5179	17.1764	NA	NA	17.0241	36 yrs
DPH1	19.2949	11.3993	NA	33.2397	NA	NA	16.0387	18.1367	12.7807	NA	NA	19.8375	NA	21.8294	NA	26.0881	19.3765	15.8546	18.5211	NA	27.9031	21.5301	23.2718	NA	NA	21.6763	37 yrs
DPH1	14.6385	NA	NA	23.2171	NA	NA	25.0807	12.9054	11.8205	NA	NA	10.0199	NA	14.3561	NA	15.8281	13.4732	22.9245	22.1453	NA	19.2724	18.2794	14.5406	NA	NA	15.5387	40 yrs
DUOX1	0.163405	0.127506	0.156646	NA	NA	0.214938	0.143359	0.134717	0.136688	0.208144	0.141649	NA	0.163087	0.094731	0.227598	0.198689	NA	NA	NA	0.331733	NA	NA	NA	NA	0.422371	0.160725	8 pcw
DUOX1	0.23256	0.712548	0.183508	NA	NA	0.496348	0.790069	0.250067	NA	0.573729	0.49981	NA	0.500175	0.705956	0.522617	NA	NA	NA	NA	0.719363	NA	NA	NA	0.649416	0.563781	NA	9 pcw
DUOX1	0.166542	0.400538	NA	0.310276	0.428877	0.428955	0.567809	0.249146	0.263503	NA	NA	NA	NA	0.254844	NA	0.647546	0.557366	0.577299	0.598949	NA	0.677696	0.520792	0.155264	NA	NA	0.655131	12 pcw
DUOX1	0.172826	0.364905	NA	NA	NA	0.260113	0.083718	0.25767	0.179927	NA	NA	NA	NA	0.13926	NA	0.192915	0.245803	0.202162	0.488745	NA	0.288792	0.265076	0.13088	NA	NA	0.206575	12 pcw
DUOX1	0.248667	NA	NA	NA	NA	0.171193	0.252275	0.357001	0.182227	NA	NA	NA	NA	0.218889	NA	NA	0.119134	0.219829	0.215854	NA	0.214667	0.33176	0.373975	NA	NA	0.134496	12 pcw
DUOX1	0.51162	0.449845	NA	NA	0.957853	NA	0.325227	0.437251	0.20125	NA	NA	0.282404	NA	0.101494	NA	0.451881	0.576419	0.215665	0.448987	NA	0.33489	0.779364	0.150176	NA	NA	0.318248	13 pcw
DUOX1	0.532876	0.104801	NA	NA	0.560577	NA	0.398929	0.488558	0.219903	NA	NA	NA	NA	0.233481	NA	0.146996	0.409399	0.127154	0.504222	NA	0.367938	0.494589	0.425633	NA	NA	0.161661	13 pcw
DUOX1	0.451422	0.164616	NA	NA	NA	NA	0.584543	0.25295	0.493898	NA	NA	NA	NA	0.440867	NA	NA	0.279337	0.25938	0.318917	NA	0.506796	0.4992	0.410378	NA	NA	0.34912	13 pcw
DUOX1	0.89023	0.736178	NA	0.396063	NA	NA	0.694844	0.647364	1.09004	NA	NA	0.310976	NA	0.70697	NA	0.602657	0.803965	0.896815	0.839684	0.354024	0.912857	0.620762	1.02065	NA	NA	0.543595	16 pcw
DUOX1	0.374985	1.48748	NA	NA	NA	NA	0.97572	0.354222	0.220262	NA	NA	0.49455	NA	1.07123	NA	0.923645	0.839433	0.955577	NA	NA	NA	1.42865	0.851802	NA	NA	1.0755	16 pcw
DUOX1	NA	0.139759	NA	NA	NA	NA	0.192694	NA	NA	NA	NA	0.11826	NA	NA	NA	0.328003	0.588058	0.254427	NA	NA	NA	0.178418	0.216013	NA	NA	0.458691	16 pcw
DUOX1	0.860681	0.694847	NA	0.793768	NA	NA	1.04086	0.520028	NA	NA	NA	0.425657	NA	0.73696	NA	2.0654	0.767557	1.11003	NA	0.719009	NA	1.28007	0.843056	NA	NA	0.854222	17 pcw
DUOX1	NA	0.794127	NA	NA	NA	NA	0.955549	0.742702	NA	NA	NA	0.756886	NA	NA	NA	1.24821	1.02431	1.56332	NA	0.798229	NA	0.913687	0.863631	NA	NA	0.839028	19 pcw
DUOX1	0.481684	0.619092	NA	1.70055	NA	NA	0.624497	0.388403	1.24858	NA	NA	NA	NA	0.606292	NA	0.544892	0.463062	NA	0.586005	NA	0.539827	0.63266	0.578831	NA	NA	0.397599	21 pcw
DUOX1	NA	NA	NA	1.23551	NA	NA	NA	NA	0.491972	NA	NA	NA	NA	NA	NA	NA	NA	NA	NA	NA	NA	NA	NA	NA	NA	NA	21 pcw
DUOX1	0.279279	0.387575	NA	0.430127	NA	NA	0.299611	0.156009	0.379255	NA	NA	0.071907	NA	0.25017	NA	0.426284	0.299641	0.169292	0.241735	NA	0.454578	0.469377	0.370852	NA	NA	0.393227	24 pcw
DUOX1	NA	NA	NA	NA	NA	NA	NA	NA	NA	NA	NA	NA	NA	NA	NA	NA	NA	0.466858	NA	NA	NA	NA	NA	NA	NA	NA	25 pcw
DUOX1	NA	NA	NA	NA	NA	NA	0.502597	NA	NA	NA	NA	NA	NA	NA	NA	0.357001	NA	NA	NA	NA	NA	0.322756	NA	NA	NA	NA	26 pcw
DUOX1	NA	NA	NA	3.18619	NA	NA	NA	NA	NA	NA	NA	NA	NA	NA	NA	NA	NA	NA	NA	NA	NA	NA	NA	NA	NA	1.12709	35 pcw
DUOX1	0.516644	0.773676	NA	2.06389	NA	NA	0.776665	0.504857	0.673187	NA	NA	0.240154	NA	0.806957	NA	0.799774	0.648025	0.819573	0.622934	NA	0.631427	1.31817	0.545683	NA	NA	0.823766	37 pcw
DUOX1	0.505359	0.302615	NA	1.35775	NA	NA	0.307884	0.452778	0.374692	NA	NA	0.231113	NA	0.701889	NA	0.414766	0.306668	0.418915	0.257973	NA	0.251234	0.41324	0.523744	NA	NA	0.476227	4 mos
DUOX1	0.511192	0.228853	NA	2.48408	NA	NA	0.328758	0.294862	0.579808	NA	NA	0.105671	NA	0.145876	NA	0.46156	NA	0.405873	0.164706	NA	NA	0.350498	0.295232	NA	NA	0.194986	4 mos
DUOX1	0.309739	NA	NA	NA	NA	NA	NA	NA	0.17551	NA	NA	NA	NA	NA	NA	0.265677	NA	NA	NA	NA	NA	NA	NA	NA	NA	NA	4 mos
DUOX1	NA	0.276301	NA	3.66705	NA	NA	0.063808	NA	0.090698	NA	NA	0.084014	NA	0.112338	NA	0.198563	0.742849	NA	NA	NA	0.082276	0.141297	NA	NA	NA	NA	10 mos
DUOX1	0.351409	0.312327	NA	1.52006	NA	NA	0.167867	0.245434	0.217789	NA	NA	0.157425	NA	0.156308	NA	0.198447	0.093372	0.281186	0.198001	NA	0.167525	0.186886	0.337828	NA	NA	0.194542	1 yrs
DUOX1	NA	0.364789	NA	1.22	NA	NA	0.197575	0.457963	0.386315	NA	NA	0.176473	NA	0.249638	NA	0.205884	0.374369	NA	NA	NA	0.431893	0.265302	NA	NA	NA	0.416857	2 yrs
DUOX1	0.326533	0.294216	NA	6.25964	NA	NA	0.243058	0.301027	0.236772	NA	NA	0.388827	NA	0.478799	NA	0.092377	0.106485	0.164762	0.169446	NA	0.377859	0.134046	0.413112	NA	NA	0.043533	3 yrs
DUOX1	0.502598	NA	NA	3.05647	NA	NA	NA	NA	0.466858	NA	NA	NA	NA	NA	NA	0.323083	0.362742	0.370993	0.214941	NA	NA	0.322755	NA	NA	NA	0.67089	3 yrs
DUOX1	0.235069	NA	NA	1.76443	NA	NA	0.167302	NA	NA	NA	NA	0.083917	NA	NA	NA	0.214304	NA	NA	NA	NA	NA	NA	0.351244	NA	NA	0.129126	4 yrs
DUOX1	0.503298	0.112159	NA	1.46386	NA	NA	0.198139	0.383945	0.114461	NA	NA	0.20438	NA	0.266928	NA	0.113848	0.117344	0.17508	0.172203	NA	0.142891	0.222171	0.64607	NA	NA	0.172863	8 yrs
DUOX1	0.160141	0.074982	NA	3.1424	NA	NA	0.210826	0.180542	0.0496	NA	NA	NA	NA	NA	NA	0.26031	0.227698	0.363008	NA	NA	NA	0.25626	NA	NA	NA	0.067419	8 yrs
DUOX1	0.396249	0.196946	NA	2.36616	NA	NA	0.11133	0.090146	0.018051	NA	NA	NA	NA	0.140083	NA	0.117657	0.134145	0.143933	0.120532	NA	0.122272	0.338424	NA	NA	NA	0.15038	11 yrs
DUOX1	0.824173	0.828873	NA	1.89613	NA	NA	0.376361	0.609935	0.610769	NA	NA	0.53692	NA	0.431038	NA	0.334558	0.574935	0.506392	0.373893	NA	0.440495	0.613965	0.877719	NA	NA	0.44516	13 yrs
DUOX1	0.449862	NA	NA	2.00513	NA	NA	NA	NA	0.298877	NA	NA	NA	NA	NA	NA	0.177772	0.226276	NA	NA	NA	NA	NA	NA	NA	NA	NA	15 yrs
DUOX1	NA	0.411745	NA	1.58232	NA	NA	0.354767	0.582562	0.388861	NA	NA	NA	NA	0.38006	NA	0.470099	0.249454	0.341459	0.358516	NA	0.76704	0.232221	NA	NA	NA	0.403103	18 yrs
DUOX1	0.77237	0.304487	NA	1.96595	NA	NA	0.366138	0.492171	0.606629	NA	NA	0.362367	NA	0.376443	NA	0.322437	0.230632	0.344304	0.442706	NA	0.377818	0.393842	0.510852	NA	NA	0.48558	19 yrs
DUOX1	0.156475	0.155837	NA	1.58161	NA	NA	0.141229	0.207349	0.136682	NA	NA	0.212724	NA	0.183948	NA	0.17126	0.170921	0.146428	0.230501	NA	0.132739	0.198836	0.186609	NA	NA	0.245071	21 yrs
DUOX1	0.411199	0.295502	NA	1.43987	NA	NA	NA	0.347049	0.331589	NA	NA	0.311512	NA	0.359309	NA	0.250226	0.265564	0.389919	0.318751	NA	0.267046	NA	0.592344	NA	NA	0.301109	23 yrs
DUOX1	0.550911	0.394898	NA	1.6535	NA	NA	0.554932	0.488384	0.275431	NA	NA	0.397157	NA	0.414185	NA	0.406707	0.391502	0.815435	0.345235	NA	0.348318	0.448757	0.756276	NA	NA	0.824675	30 yrs
DUOX1	0.658875	0.627652	NA	1.92412	NA	NA	0.309648	0.429854	0.271992	NA	NA	0.243366	NA	0.681269	NA	0.441399	0.443014	0.572605	0.811437	NA	0.561623	0.397885	0.814197	NA	NA	0.643866	36 yrs
DUOX1	0.455505	0.223151	NA	2.26645	NA	NA	0.444484	0.412155	0.321676	NA	NA	0.326374	NA	0.612562	NA	0.263365	0.422118	0.313471	0.348211	NA	0.354465	0.529127	0.630281	NA	NA	0.338028	37 yrs
DUOX1	0.276569	NA	NA	0.934943	NA	NA	0.215099	0.066835	0.287753	NA	NA	0.187137	NA	0.233495	NA	0.334164	0.196345	0.143978	0.20336	NA	0.16164	0.313847	0.536835	NA	NA	0.172238	40 yrs
ESYT3	0.035651	0.009151	0.014378	NA	NA	0.016618	0.004919	0.01936	0.02203	0.032092	0.016986	NA	0.010868	0.014293	0.018751	0.019167	NA	NA	NA	0.014891	NA	NA	NA	NA	0.051554	0.00476	8 pcw
ESYT3	0.022224	0.016673	0.0172	NA	NA	0.066845	0.010365	0.011541	NA	0.092329	0.087707	NA	0.03693	0.027224	0.024047	NA	NA	NA	NA	0.022951	NA	NA	NA	0.009969	0.159804	NA	9 pcw
ESYT3	0.032108	0.014575	NA	0.198506	0.268838	0.119381	0.032802	0.013336	0.036793	NA	NA	NA	NA	0.003335	NA	0.038278	0.049156	0.022331	0.027843	NA	0.022515	0.015507	0.027172	NA	NA	0.023852	12 pcw
ESYT3	0.030516	0.01664	NA	NA	NA	0.091306	0	0	0.004828	NA	NA	NA	NA	0.008517	NA	0.019508	0.013545	0.012614	0.004485	NA	0.014866	0.013877	0.015553	NA	NA	0.013834	12 pcw
ESYT3	0.028172	NA	NA	NA	NA	0.092787	0.004137	0.010603	0.005295	NA	NA	NA	NA	0	NA	NA	0.016973	0.016206	0.0034	NA	0.01064	0.019312	0.094541	NA	NA	0.008082	12 pcw
ESYT3	0.019334	0.030022	NA	NA	0.19612	NA	0.003943	0.021946	0.010511	NA	NA	0.175747	NA	0.00813	NA	0.014117	0.02015	0.004055	0.017522	NA	0.008065	0.012683	0.033952	NA	NA	0.02529	13 pcw
ESYT3	0.021675	0.010304	NA	NA	0.220346	NA	0.008114	0	0.013933	NA	NA	NA	NA	0.017896	NA	0.033359	0.025698	0	0.017533	NA	0.026433	0.036143	0.088747	NA	NA	0.012797	13 pcw
ESYT3	0.036463	0.009266	NA	NA	NA	NA	0.023186	0.025726	0.03108	NA	NA	NA	NA	0.084355	NA	NA	0.00513	0.040844	0.010242	NA	0.009187	0.021321	0.13867	NA	NA	0.042627	13 pcw
ESYT3	0.064303	0.036873	NA	0.112695	NA	NA	0.011438	0.155617	0.095938	NA	NA	0.585327	NA	0.023861	NA	0.057177	0.005838	0.040309	0.079163	0.02687	0.049969	0.051769	0.206978	NA	NA	0.040258	16 pcw
ESYT3	0.105075	0.059834	NA	NA	NA	NA	0.051607	0.06131	0.013885	NA	NA	0.456915	NA	0.079657	NA	0.072099	0.018687	0.05554	NA	NA	NA	0.092008	0.214112	NA	NA	0.110644	16 pcw
ESYT3	NA	0.188136	NA	NA	NA	NA	0.016505	NA	NA	NA	NA	0.237409	NA	NA	NA	0.05762	0.034624	0.006224	NA	NA	NA	0.029547	0.098104	NA	NA	0.025658	16 pcw
ESYT3	0.054775	0.090784	NA	0.364816	NA	NA	0.057468	0.141297	NA	NA	NA	0.361414	NA	0.062006	NA	0.062233	0.055131	0.018253	NA	0.047283	NA	0.060451	0.142142	NA	NA	0.050441	17 pcw
ESYT3	NA	0.082746	NA	NA	NA	NA	0.041621	0.129596	NA	NA	NA	0.575309	NA	NA	NA	0.070289	0.029229	0.038193	NA	0.030427	NA	0.004044	0.125289	NA	NA	0.050422	19 pcw
ESYT3	0.07863	0.063152	NA	0.906353	NA	NA	0.050737	0.231407	0.088444	NA	NA	NA	NA	0.04664	NA	0.029175	0.0584	NA	0.067678	NA	0.067553	0.027553	0.138655	NA	NA	0.06991	21 pcw
ESYT3	NA	NA	NA	0.440818	NA	NA	NA	NA	0.059218	NA	NA	NA	NA	NA	NA	NA	NA	NA	NA	NA	NA	NA	NA	NA	NA	NA	21 pcw
ESYT3	0.028017	0.138057	NA	0.242032	NA	NA	0.049312	0.121379	0.066202	NA	NA	0.580135	NA	0.01278	NA	0.057504	0.057859	0.03539	0.023824	NA	0.041764	0.019475	0.143761	NA	NA	0.046845	24 pcw
ESYT3	NA	NA	NA	NA	NA	NA	NA	NA	NA	NA	NA	NA	NA	NA	NA	NA	NA	0.296475	NA	NA	NA	NA	NA	NA	NA	NA	25 pcw
ESYT3	NA	NA	NA	NA	NA	NA	0.201613	NA	NA	NA	NA	NA	NA	NA	NA	0.010603	NA	NA	NA	NA	NA	0.388287	NA	NA	NA	NA	26 pcw
ESYT3	NA	NA	NA	0.152178	NA	NA	NA	NA	NA	NA	NA	NA	NA	NA	NA	NA	NA	NA	NA	NA	NA	NA	NA	NA	NA	0.708151	35 pcw
ESYT3	0.42927	0.521818	NA	0.382264	NA	NA	0.428131	0.301983	0.397536	NA	NA	0.536652	NA	0.524405	NA	0.243859	0.284644	0.222401	0.491705	NA	0.401291	0.213586	0.513564	NA	NA	0.386233	37 pcw
ESYT3	0.173228	0.167542	NA	0.301888	NA	NA	0.282523	0.202787	0.138325	NA	NA	0.878562	NA	0.199546	NA	0.144957	0.087198	0.339821	0.215799	NA	0.053605	0.135699	0.166201	NA	NA	0.263505	4 mos
ESYT3	0.246847	0.06423	NA	0.282924	NA	NA	0.060181	0.069679	0.301236	NA	NA	0.962037	NA	0.156661	NA	0.35796	NA	0.079409	0.105322	NA	NA	0.117401	0.266391	NA	NA	0.111114	4 mos
ESYT3	0.218536	NA	NA	NA	NA	NA	NA	NA	0.081998	NA	NA	NA	NA	NA	NA	0.053857	NA	NA	NA	NA	NA	NA	NA	NA	NA	NA	4 mos
ESYT3	NA	0.349717	NA	0.185355	NA	NA	0.181603	NA	0.15614	NA	NA	0.920469	NA	0.172163	NA	0.120919	0.140168	NA	NA	NA	0.133737	0.180763	NA	NA	NA	NA	10 mos
ESYT3	0.404087	0.55955	NA	0.698007	NA	NA	0.508642	0.561273	0.51557	NA	NA	1.5909	NA	0.404512	NA	0.422822	0.404702	0.36094	0.388136	NA	0.315845	0.31533	0.563523	NA	NA	0.400443	1 yrs
ESYT3	NA	0.156448	NA	0.213022	NA	NA	0.152451	0.206367	0.135355	NA	NA	0.136238	NA	0.059438	NA	0.139821	0.201396	NA	NA	NA	0.312883	0.115573	NA	NA	NA	0.103477	2 yrs
ESYT3	0.348602	0.285245	NA	0.946675	NA	NA	0.153142	0.191993	0.172848	NA	NA	0.857887	NA	0.242798	NA	0.185869	0.173842	0.150454	0.143076	NA	0.384486	0.216292	0.168917	NA	NA	0.170538	3 yrs
ESYT3	0.201614	NA	NA	0.56916	NA	NA	NA	NA	0.296475	NA	NA	NA	NA	NA	NA	0.27026	0.438552	0.169829	0.23184	NA	NA	0.388285	NA	NA	NA	0.263238	3 yrs
ESYT3	0.406057	NA	NA	0.752401	NA	NA	0.170855	NA	NA	NA	NA	1.09139	NA	NA	NA	0.178667	NA	NA	NA	NA	NA	NA	0.218524	NA	NA	0.292859	4 yrs
ESYT3	0.43162	0.453271	NA	0.546289	NA	NA	0.288837	0.575283	0.308825	NA	NA	1.19794	NA	0.424801	NA	0.544884	0.305302	0.582919	0.63516	NA	0.38124	0.45868	0.53766	NA	NA	0.487305	8 yrs
ESYT3	0.603963	0.348132	NA	0.461477	NA	NA	0.320022	0.43686	0.410663	NA	NA	NA	NA	NA	NA	0.391798	0.413764	0.416858	NA	NA	NA	0.176788	NA	NA	NA	0.42049	8 yrs
ESYT3	0.742417	0.624941	NA	2.18606	NA	NA	0.516437	0.396398	0.234189	NA	NA	NA	NA	0.484498	NA	0.277562	0.450419	0.698934	0.489449	NA	0.527619	0.671977	NA	NA	NA	0.530097	11 yrs
ESYT3	0.568915	0.767116	NA	1.16604	NA	NA	0.58658	0.397686	0.758606	NA	NA	0.73691	NA	0.72411	NA	0.758633	0.653152	0.715733	0.563916	NA	0.593612	0.592303	0.444664	NA	NA	0.670203	13 yrs
ESYT3	0.700156	NA	NA	1.07725	NA	NA	NA	NA	0.753267	NA	NA	NA	NA	NA	NA	0.755879	0.609996	NA	NA	NA	NA	NA	NA	NA	NA	NA	15 yrs
ESYT3	NA	0.229549	NA	0.707065	NA	NA	0.515485	0.258927	0.240657	NA	NA	NA	NA	0.340523	NA	0.086587	0.278443	0.229135	0.253298	NA	0.214356	0.300484	NA	NA	NA	0.300458	18 yrs
ESYT3	0.935501	1.02521	NA	1.8472	NA	NA	0.794468	1.21289	0.685043	NA	NA	1.56261	NA	0.727478	NA	0.787154	0.614272	0.602024	0.572094	NA	0.601556	0.803602	0.546663	NA	NA	0.69072	19 yrs
ESYT3	0.481224	0.373042	NA	2.54347	NA	NA	0.450193	0.584318	0.58317	NA	NA	0.797246	NA	0.412709	NA	0.442087	0.47949	0.440174	0.583541	NA	0.43018	0.442005	0.363211	NA	NA	0.702443	21 yrs
ESYT3	0.683634	0.54685	NA	3.08186	NA	NA	NA	0.354788	0.478935	NA	NA	0.42107	NA	0.522479	NA	0.675318	0.518408	0.636744	0.561877	NA	0.551964	NA	0.442894	NA	NA	0.580499	23 yrs
ESYT3	0.816344	1.03314	NA	1.65892	NA	NA	0.937787	0.880556	0.914006	NA	NA	1.62336	NA	0.929414	NA	0.916549	0.976054	0.673833	1.02024	NA	0.827258	0.912575	0.560881	NA	NA	0.770905	30 yrs
ESYT3	0.918157	1.26324	NA	1.81821	NA	NA	0.907526	1.64418	0.660787	NA	NA	1.60445	NA	1.50973	NA	1.18929	1.0605	0.952587	1.11812	NA	1.07504	1.02838	0.692625	NA	NA	1.14136	36 yrs
ESYT3	1.09985	1.56467	NA	1.32155	NA	NA	1.61134	1.45673	1.44083	NA	NA	2.01484	NA	1.65519	NA	1.16395	0.881244	1.04685	1.35928	NA	1.55086	1.53205	0.966077	NA	NA	1.57832	37 yrs
ESYT3	0.618938	NA	NA	0.907269	NA	NA	0.639993	0.510991	0.489878	NA	NA	0.4513	NA	0.746836	NA	0.766428	0.744561	0.645017	0.356429	NA	0.53473	0.761285	0.30682	NA	NA	0.744732	40 yrs
FNIP2	7.20076	3.88349	4.83894	NA	NA	8.44272	3.77713	4.38643	8.20353	7.43018	6.41501	NA	3.46908	4.79628	3.79075	6.28714	NA	NA	NA	4.68792	NA	NA	NA	NA	4.56688	5.08999	8 pcw
FNIP2	5.35598	3.58227	3.39255	NA	NA	14.5178	3.30036	4.00048	NA	4.26817	6.54476	NA	3.04433	3.14482	4.018	NA	NA	NA	NA	3.12141	NA	NA	NA	4.33285	6.36192	NA	9 pcw
FNIP2	4.62303	8.69778	NA	4.47956	8.87663	6.57406	10.3342	4.10884	6.2241	NA	NA	NA	NA	10.9707	NA	5.79416	7.11612	6.87513	9.59246	NA	8.15388	4.18421	12.8819	NA	NA	10.8013	12 pcw
FNIP2	7.15685	7.93225	NA	NA	NA	17.6707	8.67787	4.55234	6.04097	NA	NA	NA	NA	9.96273	NA	6.78209	6.95141	8.0265	7.10087	NA	6.49102	4.53753	9.72618	NA	NA	10.4274	12 pcw
FNIP2	6.55351	NA	NA	NA	NA	12.2627	8.72022	3.76847	5.78045	NA	NA	NA	NA	9.79855	NA	NA	7.03957	6.84765	8.2569	NA	7.0345	4.31914	7.65014	NA	NA	8.63483	12 pcw
FNIP2	3.39667	6.74299	NA	NA	3.17789	NA	5.55883	3.5779	4.55135	NA	NA	12.9081	NA	6.09837	NA	6.05319	4.35672	6.37961	8.48083	NA	5.72914	2.35762	5.12038	NA	NA	8.69726	13 pcw
FNIP2	6.3302	4.8176	NA	NA	3.43633	NA	7.764	2.30746	3.56136	NA	NA	NA	NA	8.08088	NA	5.50028	6.41696	6.22569	5.6101	NA	7.02064	4.31324	7.6265	NA	NA	7.31329	13 pcw
FNIP2	4.67322	8.09566	NA	NA	NA	NA	7.73288	6.69627	6.25488	NA	NA	NA	NA	7.65566	NA	NA	7.17165	7.8508	7.77536	NA	6.99148	3.6151	5.94979	NA	NA	7.37805	13 pcw
FNIP2	2.81591	3.74039	NA	4.2155	NA	NA	4.70795	6.78397	6.54596	NA	NA	7.36857	NA	6.69968	NA	4.65148	6.61185	5.25555	10.8758	9.4759	8.75979	3.78113	7.44425	NA	NA	6.69431	16 pcw
FNIP2	7.52222	7.88477	NA	NA	NA	NA	8.83515	4.58562	7.30587	NA	NA	8.2619	NA	9.33142	NA	4.33844	6.39035	6.75699	NA	NA	NA	4.97679	7.6514	NA	NA	9.65623	16 pcw
FNIP2	NA	7.8252	NA	NA	NA	NA	10.4076	NA	NA	NA	NA	11.2447	NA	NA	NA	6.47697	7.84761	7.25825	NA	NA	NA	6.45395	8.23414	NA	NA	9.14946	16 pcw
FNIP2	4.10242	8.16618	NA	4.12753	NA	NA	6.51486	3.10967	NA	NA	NA	4.77623	NA	7.66493	NA	3.48378	9.01824	5.75132	NA	9.5488	NA	4.20055	2.72934	NA	NA	7.20465	17 pcw
FNIP2	NA	4.03729	NA	NA	NA	NA	4.19896	2.42792	NA	NA	NA	3.45955	NA	NA	NA	2.76839	2.91832	2.52852	NA	3.8548	NA	2.11971	2.62499	NA	NA	7.26061	19 pcw
FNIP2	6.62503	12.2143	NA	3.65076	NA	NA	6.94308	5.77671	4.22671	NA	NA	NA	NA	10.3236	NA	6.99131	9.8397	NA	8.40336	NA	10.2522	7.10855	5.80976	NA	NA	5.66725	21 pcw
FNIP2	NA	NA	NA	4.17283	NA	NA	NA	NA	13.0177	NA	NA	NA	NA	NA	NA	NA	NA	NA	NA	NA	NA	NA	NA	NA	NA	NA	21 pcw
FNIP2	4.04037	10.6389	NA	4.27763	NA	NA	10.9605	5.14541	8.80974	NA	NA	4.53357	NA	8.82254	NA	5.18776	10.028	9.33766	9.08641	NA	11.7952	5.25431	6.12392	NA	NA	9.7486	24 pcw
FNIP2	NA	NA	NA	NA	NA	NA	NA	NA	NA	NA	NA	NA	NA	NA	NA	NA	NA	2.25714	NA	NA	NA	NA	NA	NA	NA	NA	25 pcw
FNIP2	NA	NA	NA	NA	NA	NA	1.79412	NA	NA	NA	NA	NA	NA	NA	NA	3.76848	NA	NA	NA	NA	NA	1.89198	NA	NA	NA	NA	26 pcw
FNIP2	NA	NA	NA	1.55217	NA	NA	NA	NA	NA	NA	NA	NA	NA	NA	NA	NA	NA	NA	NA	NA	NA	NA	NA	NA	NA	4.31392	35 pcw
FNIP2	1.67261	3.02593	NA	2.58786	NA	NA	3.25757	1.39113	3.2143	NA	NA	1.61055	NA	3.06826	NA	3.93449	4.61873	5.57889	2.79272	NA	4.49512	3.23104	1.79943	NA	NA	3.24369	37 pcw
FNIP2	2.50821	3.04675	NA	2.9328	NA	NA	2.01298	3.71026	4.57934	NA	NA	3.01536	NA	2.04963	NA	4.8014	4.63529	2.16055	2.34688	NA	4.84431	5.54797	2.71073	NA	NA	2.08021	4 mos
FNIP2	2.37751	4.3936	NA	2.81496	NA	NA	4.59372	2.87385	2.52405	NA	NA	2.79528	NA	4.2293	NA	2.30257	NA	5.35107	5.11324	NA	NA	6.05563	3.41551	NA	NA	4.82161	4 mos
FNIP2	3.77234	NA	NA	NA	NA	NA	NA	NA	4.10187	NA	NA	NA	NA	NA	NA	4.39189	NA	NA	NA	NA	NA	NA	NA	NA	NA	NA	4 mos
FNIP2	NA	4.64428	NA	2.57889	NA	NA	5.01135	NA	3.3764	NA	NA	1.79811	NA	4.87064	NA	4.72352	4.03038	NA	NA	NA	7.51301	5.23422	NA	NA	NA	NA	10 mos
FNIP2	5.23991	6.54718	NA	5.08497	NA	NA	7.61172	6.05872	7.28545	NA	NA	3.52979	NA	5.87469	NA	8.0442	8.16184	7.96404	7.68289	NA	8.65137	8.95901	4.23875	NA	NA	8.82146	1 yrs
FNIP2	NA	0.882234	NA	1.31397	NA	NA	1.47671	1.62709	0.781943	NA	NA	1.59379	NA	1.03425	NA	1.21359	1.35417	NA	NA	NA	1.3652	1.36171	NA	NA	NA	1.43209	2 yrs
FNIP2	2.09687	1.57281	NA	2.99133	NA	NA	1.83885	2.81392	2.07971	NA	NA	1.80675	NA	1.99504	NA	2.22362	3.53565	2.27239	2.66785	NA	1.96084	2.32469	2.03887	NA	NA	2.58061	3 yrs
FNIP2	1.79412	NA	NA	3.91656	NA	NA	NA	NA	2.25714	NA	NA	NA	NA	NA	NA	2.56908	1.72325	1.7881	1.96551	NA	NA	1.89197	NA	NA	NA	1.72541	3 yrs
FNIP2	1.96182	NA	NA	1.8515	NA	NA	1.85865	NA	NA	NA	NA	1.62919	NA	NA	NA	4.82018	NA	NA	NA	NA	NA	NA	1.70647	NA	NA	2.59131	4 yrs
FNIP2	3.45573	2.60097	NA	1.72968	NA	NA	3.90601	4.39904	3.35838	NA	NA	2.93586	NA	4.07384	NA	3.69679	2.57072	4.33748	3.86346	NA	3.5041	3.58219	1.97821	NA	NA	3.47109	8 yrs
FNIP2	4.66142	4.96715	NA	3.50062	NA	NA	4.26565	7.5409	7.09119	NA	NA	NA	NA	NA	NA	6.86835	5.98535	5.48848	NA	NA	NA	6.07174	NA	NA	NA	7.26508	8 yrs
FNIP2	3.6321	6.04487	NA	4.76512	NA	NA	7.12497	3.92321	7.22973	NA	NA	NA	NA	7.19491	NA	6.78974	7.67362	8.30466	6.80439	NA	8.6354	5.69435	NA	NA	NA	6.35479	11 yrs
FNIP2	3.01311	3.58966	NA	4.00458	NA	NA	5.03371	2.61529	3.98566	NA	NA	1.43202	NA	3.74688	NA	4.00837	3.9353	5.08204	5.12553	NA	4.61662	3.15059	2.60989	NA	NA	4.63661	13 yrs
FNIP2	5.92887	NA	NA	4.41892	NA	NA	NA	NA	7.99829	NA	NA	NA	NA	NA	NA	8.0921	8.22096	NA	NA	NA	NA	NA	NA	NA	NA	NA	15 yrs
FNIP2	NA	1.196	NA	1.88944	NA	NA	3.08843	2.12758	2.12921	NA	NA	NA	NA	1.7467	NA	1.22942	1.79451	1.73356	1.48068	NA	1.13834	1.82135	NA	NA	NA	2.4037	18 yrs
FNIP2	2.06759	5.13459	NA	3.86617	NA	NA	5.20746	3.93291	3.66332	NA	NA	2.62502	NA	5.48259	NA	5.44614	6.21455	6.02425	4.43068	NA	5.49909	4.10081	4.61311	NA	NA	4.38582	19 yrs
FNIP2	7.9102	7.20728	NA	5.064	NA	NA	8.61511	4.79575	8.73396	NA	NA	4.65257	NA	9.86044	NA	8.42462	9.0692	8.74612	7.96294	NA	9.06551	6.74657	3.92282	NA	NA	9.51101	21 yrs
FNIP2	3.50443	4.68397	NA	2.90942	NA	NA	NA	4.4465	4.68377	NA	NA	2.80513	NA	4.98668	NA	4.80337	4.87142	4.61796	3.87263	NA	4.82817	NA	3.0973	NA	NA	4.44736	23 yrs
FNIP2	2.79207	3.65452	NA	2.76864	NA	NA	4.34341	2.54692	3.8669	NA	NA	1.7566	NA	3.30537	NA	4.05103	3.26352	1.86773	3.43447	NA	3.38585	2.95037	2.4366	NA	NA	2.50187	30 yrs
FNIP2	3.1777	3.2775	NA	4.32284	NA	NA	6.91354	4.51713	5.04505	NA	NA	2.57289	NA	4.17875	NA	5.19314	4.42203	5.17399	3.28339	NA	3.7647	5.60853	3.81974	NA	NA	4.57767	36 yrs
FNIP2	4.46176	7.1873	NA	2.27155	NA	NA	6.32053	5.24878	5.23219	NA	NA	2.803	NA	4.98093	NA	4.94373	5.2956	6.06636	5.53025	NA	3.50392	4.1059	2.97947	NA	NA	5.02083	37 yrs
FNIP2	2.42147	NA	NA	1.65093	NA	NA	3.23765	3.23486	4.58667	NA	NA	2.95878	NA	6.77132	NA	6.0283	6.51402	1.88653	1.62671	NA	3.0303	3.84425	3.62777	NA	NA	7.13107	40 yrs
FMOD	0.438531	0.464145	0.074905	NA	NA	0	0.266308	2.92835	0.392434	0.132257	0.608008	NA	1.6335	11.3646	1.28635	2.98128	NA	NA	NA	0.441351	NA	NA	NA	NA	0.344571	0.663507	8 pcw
FMOD	0.129535	1.40975	0.15274	NA	NA	0	0.482311	2.2397	NA	0.124613	0.612975	NA	3.3774	2.83131	2.77123	NA	NA	NA	NA	0.661035	NA	NA	NA	1.47202	2.48702	NA	9 pcw
FMOD	0.059942	0.475649	NA	0.05751	0.118613	0.076376	2.01924	1.38904	2.36638	NA	NA	NA	NA	1.32451	NA	1.00714	1.12479	0.795043	1.59255	NA	0.456883	0.937511	0.053987	NA	NA	1.23187	12 pcw
FMOD	0.060539	0.010176	NA	NA	NA	0	0	0.166538	0.269794	NA	NA	NA	NA	0.025614	NA	0.092602	0.080374	0.138468	0	NA	0	0.376327	0.071639	NA	NA	0.020945	12 pcw
FMOD	0.060166	NA	NA	NA	NA	0	0.012274	0.05006	0	NA	NA	NA	NA	0.041501	NA	NA	0.020007	0.036305	0.010086	NA	0.010522	0.137505	0.022199	NA	NA	0.33796	12 pcw
FMOD	0.03451	0.163418	NA	NA	0.104539	NA	0.04743	0.591997	0	NA	NA	0.037065	NA	0.716081	NA	0.05253	0	0.1862	0	NA	0	0.125992	0.014474	NA	NA	0.05511	13 pcw
FMOD	0.237637	0.122831	NA	NA	0.119189	NA	0	0.456681	0.055114	NA	NA	NA	NA	0.174921	NA	0.066428	0	0.278876	0	NA	0	0	0.058599	NA	NA	0	13 pcw
FMOD	0.175767	0.027678	NA	NA	NA	NA	0.077126	0.38281	0.184419	NA	NA	NA	NA	0.206759	NA	NA	0	0.081028	0	NA	0	0.221744	0.040701	NA	NA	0.022524	13 pcw
FMOD	0.087324	0.07293	NA	2.84327	NA	NA	0.051249	1.28927	1.48685	NA	NA	0.075341	NA	0	NA	0.059422	0	0.014974	1.01686	2.47384	1.7341	0	0	NA	NA	0	16 pcw
FMOD	0.082388	0.923298	NA	NA	NA	NA	2.01971	2.56419	0.206669	NA	NA	0.056293	NA	2.69575	NA	1.31466	0.6138	1.58155	NA	NA	NA	1.76687	0.040699	NA	NA	2.0342	16 pcw
FMOD	NA	2.31083	NA	NA	NA	NA	1.87328	NA	NA	NA	NA	0.057657	NA	NA	NA	2.31681	0.586414	1.03351	NA	NA	NA	3.61333	0.087554	NA	NA	2.68245	16 pcw
FMOD	0.105026	0	NA	0.742289	NA	NA	0.021421	2.54131	NA	NA	NA	0.06444	NA	0.048933	NA	0.032392	0	0	NA	0.010836	NA	0.020672	0.096205	NA	NA	0.07497	17 pcw
FMOD	NA	0.020929	NA	NA	NA	NA	0.0274	1.7165	NA	NA	NA	0.116168	NA	NA	NA	0	0	0	NA	0	NA	0.011997	0.023242	NA	NA	0.011114	19 pcw
FMOD	0.703429	0.01257	NA	0.068624	NA	NA	0.01009	1.18627	0	NA	NA	NA	NA	0	NA	0.01093	0	NA	0.022394	NA	0	0.019388	0.14105	NA	NA	0.070359	21 pcw
FMOD	NA	NA	NA	0.363295	NA	NA	NA	NA	0	NA	NA	NA	NA	NA	NA	NA	NA	NA	NA	NA	NA	NA	NA	NA	NA	NA	21 pcw
FMOD	0.136617	1.80946	NA	0.264949	NA	NA	4.99765	1.88216	1.36955	NA	NA	0.0293	NA	2.12282	NA	2.45589	0.711459	1.70514	1.67108	NA	2.21086	2.45526	0.199027	NA	NA	2.59949	24 pcw
FMOD	NA	NA	NA	NA	NA	NA	NA	NA	NA	NA	NA	NA	NA	NA	NA	NA	NA	0.783069	NA	NA	NA	NA	NA	NA	NA	NA	25 pcw
FMOD	NA	NA	NA	NA	NA	NA	0.775202	NA	NA	NA	NA	NA	NA	NA	NA	0.05006	NA	NA	NA	NA	NA	1.39386	NA	NA	NA	NA	26 pcw
FMOD	NA	NA	NA	0.107983	NA	NA	NA	NA	NA	NA	NA	NA	NA	NA	NA	NA	NA	NA	NA	NA	NA	NA	NA	NA	NA	0.199578	35 pcw
FMOD	3.25	3.19184	NA	17.5473	NA	NA	3.03231	5.07245	7.78128	NA	NA	19.0355	NA	5.15127	NA	4.27504	4.59657	7.56617	17.8208	NA	9.17438	12.0402	3.5383	NA	NA	14.9821	37 pcw
FMOD	3.14745	1.75657	NA	11.509	NA	NA	3.48191	3.88909	1.09566	NA	NA	1.68011	NA	2.49879	NA	1.79975	1.43356	3.82472	3.3504	NA	0.903925	1.86352	2.71181	NA	NA	4.3611	4 mos
FMOD	6.22535	0.710852	NA	5.22028	NA	NA	0.842766	1.52689	2.51327	NA	NA	0.624783	NA	1.32286	NA	1.55491	NA	1.11894	2.02694	NA	NA	1.07658	3.2838	NA	NA	0.663077	4 mos
FMOD	2.90778	NA	NA	NA	NA	NA	NA	NA	1.43386	NA	NA	NA	NA	NA	NA	2.13357	NA	NA	NA	NA	NA	NA	NA	NA	NA	NA	4 mos
FMOD	NA	2.14758	NA	0.86	NA	NA	2.04087	NA	1.3538	NA	NA	0.354751	NA	3.03939	NA	3.67995	4.01731	NA	NA	NA	2.79321	0.68638	NA	NA	NA	NA	10 mos
FMOD	1.71987	1.69866	NA	3.17975	NA	NA	2.0717	2.46083	1.73709	NA	NA	1.27135	NA	1.97756	NA	2.37045	1.80129	1.9443	2.2966	NA	2.14346	1.28329	2.03677	NA	NA	2.61751	1 yrs
FMOD	NA	0.411182	NA	1.6555	NA	NA	1.31518	1.39537	0.544545	NA	NA	0.766301	NA	0.911655	NA	1.01663	0.441714	NA	NA	NA	1.27642	1.20075	NA	NA	NA	2.33209	2 yrs
FMOD	0.665512	2.08512	NA	0.379549	NA	NA	1.03349	0.987752	0.446448	NA	NA	0.600322	NA	1.82514	NA	3.28542	1.56998	2.82308	0.891591	NA	1.0125	2.47136	1.54027	NA	NA	0.943558	3 yrs
FMOD	0.775203	NA	NA	2.63441	NA	NA	NA	NA	0.783068	NA	NA	NA	NA	NA	NA	0.986195	1.17587	1.23725	1.7551	NA	NA	1.39385	NA	NA	NA	1.20878	3 yrs
FMOD	0.732888	NA	NA	1.34493	NA	NA	0.413091	NA	NA	NA	NA	0.831678	NA	NA	NA	0.362027	NA	NA	NA	NA	NA	NA	0.872457	NA	NA	0.311291	4 yrs
FMOD	0.45259	0.503749	NA	2.1176	NA	NA	0.802954	1.12838	0.608077	NA	NA	1.08007	NA	0.636411	NA	1.08784	1.55191	0.802877	1.09025	NA	0.460225	0.23994	0.908532	NA	NA	1.18631	8 yrs
FMOD	0.938706	1.12078	NA	1.56648	NA	NA	1.26556	1.41667	1.92784	NA	NA	NA	NA	NA	NA	1.61425	0.773327	0.471513	NA	NA	NA	2.20823	NA	NA	NA	1.48496	8 yrs
FMOD	0.067886	0.281629	NA	0.376663	NA	NA	0.427014	0.095898	0.21603	NA	NA	NA	NA	0.755568	NA	0.423191	1.47571	1.77355	1.49447	NA	0.393198	0.625471	NA	NA	NA	0.274229	11 yrs
FMOD	0.774882	0.903135	NA	1.03913	NA	NA	1.28144	1.45652	0.666628	NA	NA	1.52353	NA	0.994617	NA	1.67428	1.04758	1.31597	1.37166	NA	1.74738	0.931514	0.918046	NA	NA	1.21996	13 yrs
FMOD	0.420262	NA	NA	1.19449	NA	NA	NA	NA	0.362866	NA	NA	NA	NA	NA	NA	0.543535	0.568843	NA	NA	NA	NA	NA	NA	NA	NA	NA	15 yrs
FMOD	NA	0.983377	NA	0.746165	NA	NA	0.562179	0.906845	0.933562	NA	NA	NA	NA	1.24713	NA	1.12083	0.777266	1.16952	0.908633	NA	1.31957	0.846037	NA	NA	NA	1.06407	18 yrs
FMOD	1.97593	1.61912	NA	2.66426	NA	NA	2.10693	1.10964	2.32595	NA	NA	2.17736	NA	2.56285	NA	2.61581	1.93151	2.24782	2.75682	NA	2.28776	1.72894	2.47603	NA	NA	2.62394	19 yrs
FMOD	0.999835	0.57677	NA	0.726112	NA	NA	1.141	3.55009	2.35626	NA	NA	0.817008	NA	0.856452	NA	1.20908	2.09992	2.13696	1.49286	NA	1.69798	0.941897	1.74694	NA	NA	1.46061	21 yrs
FMOD	1.95992	0.768724	NA	0.664518	NA	NA	NA	1.97783	1.34625	NA	NA	0.922106	NA	0.567543	NA	0.837179	1.56587	1.78351	1.19029	NA	0.67001	NA	1.29542	NA	NA	0.437401	23 yrs
FMOD	1.91779	2.77432	NA	2.52196	NA	NA	2.243	3.13697	2.90349	NA	NA	1.45373	NA	2.07025	NA	2.39184	2.7589	2.7214	2.52759	NA	2.93454	1.7313	4.32477	NA	NA	2.89414	30 yrs
FMOD	1.66934	0.85203	NA	2.40644	NA	NA	2.05559	2.46439	1.95496	NA	NA	2.47613	NA	2.14928	NA	2.59788	1.22438	1.77103	1.67469	NA	1.30151	1.08194	4.55701	NA	NA	1.27908	36 yrs
FMOD	1.48374	0.796799	NA	0.686489	NA	NA	1.13633	0.827093	0.438583	NA	NA	2.10968	NA	1.23879	NA	3.00594	2.00465	2.17938	0.937679	NA	1.72333	0.673179	2.05988	NA	NA	1.23368	37 yrs
FMOD	0.588521	NA	NA	0.847317	NA	NA	1.41198	0.419298	0.753672	NA	NA	1.74881	NA	0.610934	NA	0.600888	0.724869	1.1314	1.20104	NA	0.95273	1.21457	1.47993	NA	NA	0.837418	40 yrs
GNE	9.19006	4.0392	7.33568	NA	NA	11.9992	4.10221	6.16128	8.02596	8.14923	8.12776	NA	6.28454	4.99969	6.8333	7.27159	NA	NA	NA	7.0128	NA	NA	NA	NA	8.42384	5.44524	8 pcw
GNE	6.71545	6.19892	6.50396	NA	NA	10.8721	7.19954	6.43734	NA	6.03414	6.59202	NA	7.8907	6.01762	7.50791	NA	NA	NA	NA	7.43987	NA	NA	NA	7.32454	8.24544	NA	9 pcw
GNE	6.81004	9.17555	NA	9.3303	12.0876	10.0439	10.0052	5.33553	8.49935	NA	NA	NA	NA	9.56372	NA	8.82876	9.19016	8.88936	9.19584	NA	9.05289	7.51785	9.0148	NA	NA	8.93171	12 pcw
GNE	8.68506	10.2482	NA	NA	NA	14.903	9.07545	7.5311	10.1928	NA	NA	NA	NA	7.47652	NA	8.84052	9.9958	9.02179	9.10641	NA	8.24737	9.38415	9.92837	NA	NA	7.76923	12 pcw
GNE	9.02249	NA	NA	NA	NA	12.5885	9.8916	8.26756	9.49652	NA	NA	NA	NA	9.96967	NA	NA	9.61357	9.63496	9.89319	NA	9.82503	9.33586	11.6241	NA	NA	9.20783	12 pcw
GNE	6.81779	8.63614	NA	NA	8.19193	NA	5.71708	8.0556	7.44657	NA	NA	12.6369	NA	6.0667	NA	8.91022	6.24406	7.04776	9.56035	NA	6.97459	6.9235	8.12128	NA	NA	9.14036	13 pcw
GNE	9.1405	7.19861	NA	NA	8.34592	NA	8.80812	7.17742	6.11793	NA	NA	NA	NA	7.57618	NA	7.83185	8.67827	7.48173	6.31298	NA	9.11762	8.50031	10.5652	NA	NA	6.32511	13 pcw
GNE	8.87871	8.21409	NA	NA	NA	NA	8.88138	7.53207	8.58007	NA	NA	NA	NA	8.3561	NA	NA	9.41889	9.59582	7.92608	NA	8.84647	8.27456	10.1397	NA	NA	7.34244	13 pcw
GNE	6.25241	7.82386	NA	6.98243	NA	NA	8.17147	9.08098	7.82241	NA	NA	9.44612	NA	8.49972	NA	7.84394	9.48138	8.67121	10.5879	12.4987	9.40467	8.39659	11.7181	NA	NA	8.88666	16 pcw
GNE	12.1177	8.41984	NA	NA	NA	NA	8.53708	9.72437	10.428	NA	NA	10.3395	NA	9.87392	NA	6.95409	9.34594	9.37527	NA	NA	NA	8.65351	10.579	NA	NA	9.50297	16 pcw
GNE	NA	11.2431	NA	NA	NA	NA	12.9267	NA	NA	NA	NA	15.1646	NA	NA	NA	10.6013	10.2269	11.7512	NA	NA	NA	11.7215	14.0775	NA	NA	11.1869	16 pcw
GNE	10.6214	11.8065	NA	9.22161	NA	NA	12.1996	8.98577	NA	NA	NA	11.2647	NA	12.8654	NA	9.24802	11.8794	10.6832	NA	11.155	NA	10.37	10.2062	NA	NA	11.6164	17 pcw
GNE	NA	10.0702	NA	NA	NA	NA	10.628	6.84834	NA	NA	NA	7.5119	NA	NA	NA	6.91519	4.81709	7.92254	NA	5.94829	NA	5.06131	8.31528	NA	NA	10.5055	19 pcw
GNE	11.2628	10.426	NA	7.1227	NA	NA	10.9411	10.2846	6.84114	NA	NA	NA	NA	10.7418	NA	10.5921	12.3053	NA	12.739	NA	13.4797	12.2986	12.477	NA	NA	10.8047	21 pcw
GNE	NA	NA	NA	9.13663	NA	NA	NA	NA	11.6036	NA	NA	NA	NA	NA	NA	NA	NA	NA	NA	NA	NA	NA	NA	NA	NA	NA	21 pcw
GNE	10.7018	12.6692	NA	10.86	NA	NA	12.2927	11.5079	11.453	NA	NA	10.0609	NA	11.1207	NA	8.08624	12.0095	11.9319	11.5233	NA	10.7652	10.5033	11.5604	NA	NA	11.0986	24 pcw
GNE	NA	NA	NA	NA	NA	NA	NA	NA	NA	NA	NA	NA	NA	NA	NA	NA	NA	4.16733	NA	NA	NA	NA	NA	NA	NA	NA	25 pcw
GNE	NA	NA	NA	NA	NA	NA	3.71715	NA	NA	NA	NA	NA	NA	NA	NA	8.26757	NA	NA	NA	NA	NA	3.47654	NA	NA	NA	NA	26 pcw
GNE	NA	NA	NA	4.23561	NA	NA	NA	NA	NA	NA	NA	NA	NA	NA	NA	NA	NA	NA	NA	NA	NA	NA	NA	NA	NA	3.98978	35 pcw
GNE	3.2494	4.90942	NA	6.51796	NA	NA	5.15344	3.09984	5.64262	NA	NA	3.0023	NA	4.98537	NA	5.78811	5.01396	5.79987	3.721	NA	4.25985	4.3223	3.60059	NA	NA	5.34807	37 pcw
GNE	4.6826	7.59338	NA	7.58162	NA	NA	2.8772	5.3559	6.039	NA	NA	6.74366	NA	3.6044	NA	7.11831	5.17025	2.96274	3.87294	NA	5.36791	6.23259	4.64667	NA	NA	3.80889	4 mos
GNE	4.0239	4.79968	NA	7.74538	NA	NA	5.29084	4.32631	3.05315	NA	NA	6.0976	NA	5.02604	NA	3.36443	NA	4.21104	3.80015	NA	NA	5.34284	4.06209	NA	NA	4.53714	4 mos
GNE	4.89097	NA	NA	NA	NA	NA	NA	NA	4.89641	NA	NA	NA	NA	NA	NA	4.20064	NA	NA	NA	NA	NA	NA	NA	NA	NA	NA	4 mos
GNE	NA	3.38349	NA	6.01096	NA	NA	2.86041	NA	2.31151	NA	NA	2.76576	NA	2.97853	NA	2.90404	3.08873	NA	NA	NA	3.06403	3.1846	NA	NA	NA	NA	10 mos
GNE	5.41929	6.34052	NA	10.4867	NA	NA	6.94026	6.24524	6.81278	NA	NA	6.20099	NA	6.75211	NA	6.40598	7.35052	6.17744	5.18794	NA	6.24233	6.88403	5.45257	NA	NA	6.141	1 yrs
GNE	NA	1.32081	NA	2.95377	NA	NA	2.27611	2.32219	1.19456	NA	NA	1.90214	NA	1.00371	NA	1.9637	1.91865	NA	NA	NA	2.98697	2.29096	NA	NA	NA	2.28206	2 yrs
GNE	3.00103	3.70528	NA	7.26161	NA	NA	4.27313	5.71515	2.47356	NA	NA	3.58378	NA	3.92429	NA	2.30807	2.74773	1.57302	2.77673	NA	3.75842	3.09632	3.28721	NA	NA	2.69511	3 yrs
GNE	3.71716	NA	NA	9.74566	NA	NA	NA	NA	4.16733	NA	NA	NA	NA	NA	NA	3.73746	3.63017	3.75294	3.9425	NA	NA	3.47653	NA	NA	NA	3.66506	3 yrs
GNE	2.75701	NA	NA	6.75946	NA	NA	2.05961	NA	NA	NA	NA	5.02366	NA	NA	NA	2.77814	NA	NA	NA	NA	NA	NA	4.29415	NA	NA	3.29521	4 yrs
GNE	3.42788	2.55857	NA	3.48966	NA	NA	3.91587	5.09396	2.42079	NA	NA	5.75821	NA	3.35151	NA	2.56456	3.35348	3.24063	2.74041	NA	2.86776	3.0898	2.95025	NA	NA	3.30255	8 yrs
GNE	7.61699	3.51269	NA	8.72934	NA	NA	3.75094	6.78124	7.5203	NA	NA	NA	NA	NA	NA	5.07988	7.0424	5.59517	NA	NA	NA	4.07293	NA	NA	NA	6.2928	8 yrs
GNE	7.79632	8.00691	NA	13.5902	NA	NA	8.14499	4.67124	4.39896	NA	NA	NA	NA	8.19161	NA	5.02377	6.8316	8.31351	8.50632	NA	6.12396	8.56832	NA	NA	NA	7.38003	11 yrs
GNE	4.32045	4.67821	NA	8.04354	NA	NA	4.33893	3.80629	4.74728	NA	NA	3.46039	NA	4.07562	NA	4.33721	4.31204	4.91271	5.12725	NA	5.13101	4.77529	5.07221	NA	NA	5.13238	13 yrs
GNE	7.95562	NA	NA	8.30424	NA	NA	NA	NA	6.16433	NA	NA	NA	NA	NA	NA	6.46009	6.63771	NA	NA	NA	NA	NA	NA	NA	NA	NA	15 yrs
GNE	NA	2.3823	NA	5.31527	NA	NA	4.07229	3.19659	3.5976	NA	NA	NA	NA	2.91387	NA	2.17359	2.2126	2.1831	2.92685	NA	2.87033	2.47945	NA	NA	NA	2.66845	18 yrs
GNE	4.58263	5.89178	NA	9.25989	NA	NA	6.18203	5.18834	5.30667	NA	NA	7.07082	NA	6.35943	NA	5.44806	6.42199	6.7425	6.54685	NA	6.8948	5.28482	7.78165	NA	NA	5.31444	19 yrs
GNE	7.62466	5.15648	NA	9.94058	NA	NA	6.50494	6.72124	7.27152	NA	NA	6.75148	NA	6.40916	NA	6.46642	7.6387	6.56493	6.64874	NA	7.25276	7.39826	6.40449	NA	NA	7.13529	21 yrs
GNE	5.37889	6.86862	NA	8.17137	NA	NA	NA	6.64928	5.53442	NA	NA	4.1688	NA	6.38952	NA	7.00047	6.75126	6.23851	5.09364	NA	6.51004	NA	4.85011	NA	NA	6.23647	23 yrs
GNE	4.75647	5.3644	NA	9.0783	NA	NA	5.55381	4.80807	4.36416	NA	NA	5.6661	NA	4.9954	NA	5.22607	4.80597	3.76586	5.16638	NA	4.73192	4.95213	4.93348	NA	NA	4.40368	30 yrs
GNE	5.05383	4.46255	NA	10.4302	NA	NA	5.56599	5.13237	5.22499	NA	NA	5.17584	NA	5.05961	NA	5.39991	4.48145	4.73093	4.33372	NA	4.89881	5.66176	6.30445	NA	NA	5.28439	36 yrs
GNE	6.21042	6.6402	NA	5.17367	NA	NA	7.12929	6.90393	6.36456	NA	NA	6.0208	NA	6.21286	NA	5.71561	5.42232	6.63061	6.6968	NA	5.59955	6.03707	5.29904	NA	NA	5.75656	37 yrs
GNE	3.29943	NA	NA	3.6735	NA	NA	4.77932	2.58866	4.12126	NA	NA	4.40083	NA	5.17235	NA	5.81785	5.61742	3.06308	3.54282	NA	3.62964	5.89881	4.74746	NA	NA	6.30227	40 yrs
GPAA1	20.1849	18.222	15.8	NA	NA	17.5986	20.744	20.8195	20.2423	14.7029	18.1665	NA	17.5284	19.5053	15.8726	17.4131	NA	NA	NA	13.6315	NA	NA	NA	NA	20.9379	14.2392	8 pcw
GPAA1	18.0649	14.0512	20.732	NA	NA	18.4898	13.6866	17.5054	NA	14.3976	15.066	NA	12.3196	18.1461	10.0023	NA	NA	NA	NA	13.852	NA	NA	NA	10.1722	23.412	NA	9 pcw
GPAA1	22.1524	16.4973	NA	15.9093	14.1172	21.5311	14.9428	19.246	18.3741	NA	NA	NA	NA	16.3669	NA	19.1635	16.1768	19.1389	17.0283	NA	16.1316	19.3103	12.6301	NA	NA	14.8658	12 pcw
GPAA1	25.9786	12.7588	NA	NA	NA	20.2603	17.5314	21.542	18.3378	NA	NA	NA	NA	16.8898	NA	24.1906	18.611	17.7883	18.3204	NA	17.2797	18.5392	25.3152	NA	NA	19.3844	12 pcw
GPAA1	16.3669	NA	NA	NA	NA	15.2889	15.2489	13.4454	17.1011	NA	NA	NA	NA	11.872	NA	NA	13.2635	11.1904	12.536	NA	16.0623	10.8738	14.2695	NA	NA	18.1271	12 pcw
GPAA1	13.9017	20.2651	NA	NA	18.6256	NA	9.87087	20.0516	23.8385	NA	NA	25.8467	NA	10.5217	NA	14.3797	12.0661	13.1129	18.0712	NA	10.425	10.5334	15.7262	NA	NA	20.7754	13 pcw
GPAA1	14.3158	8.18673	NA	NA	23.8518	NA	14.929	13.5461	12.6159	NA	NA	NA	NA	16.0256	NA	20.7495	14.1317	16.4465	10.2723	NA	15.9034	14.5763	14.9302	NA	NA	9.63463	13 pcw
GPAA1	22.3684	16.9031	NA	NA	NA	NA	17.9902	22.6841	17.8339	NA	NA	NA	NA	15.3596	NA	NA	21.0577	25.3709	13.0735	NA	20.85	21.065	27.8376	NA	NA	16.4117	13 pcw
GPAA1	30.5903	27.5127	NA	57.3363	NA	NA	26.677	21.4814	20.1296	NA	NA	17.0945	NA	25.6916	NA	24.8463	18.6156	23.6715	10.0957	14.2506	16.588	28.2407	17.954	NA	NA	26.666	16 pcw
GPAA1	11.5907	19.6213	NA	NA	NA	NA	21.7142	10.2108	20.2011	NA	NA	26.812	NA	20.3477	NA	28.6353	17.7253	11.9731	NA	NA	NA	20.0157	20.5988	NA	NA	17.6914	16 pcw
GPAA1	NA	19.5327	NA	NA	NA	NA	15.499	NA	NA	NA	NA	15.9752	NA	NA	NA	15.3418	19.1248	15.1249	NA	NA	NA	17.1486	12.4251	NA	NA	15.0569	16 pcw
GPAA1	16.9065	16.5901	NA	23.0524	NA	NA	28.5321	41.554	NA	NA	NA	19.7797	NA	17.3777	NA	14.3076	11.949	17.6424	NA	18.024	NA	26.446	26.7978	NA	NA	26.4544	17 pcw
GPAA1	NA	27.9098	NA	NA	NA	NA	25.8284	19.1689	NA	NA	NA	16.61	NA	NA	NA	18.9594	20.3394	19.2601	NA	24.2718	NA	26.9832	19.715	NA	NA	29.322	19 pcw
GPAA1	16.4069	15.3698	NA	14.9377	NA	NA	21.2104	17.2002	16.2265	NA	NA	NA	NA	13.6755	NA	19.2713	17.1272	NA	16.1277	NA	16.2283	18.8342	20.4362	NA	NA	16.8573	21 pcw
GPAA1	NA	NA	NA	20.3822	NA	NA	NA	NA	13.5402	NA	NA	NA	NA	NA	NA	NA	NA	NA	NA	NA	NA	NA	NA	NA	NA	NA	21 pcw
GPAA1	22.5651	19.5722	NA	29.8793	NA	NA	20.098	25.0165	23.0004	NA	NA	31.4379	NA	19.9932	NA	30.0035	23.6881	24.1926	27.1421	NA	25.6891	27.726	24.1353	NA	NA	24.6016	24 pcw
GPAA1	NA	NA	NA	NA	NA	NA	NA	NA	NA	NA	NA	NA	NA	NA	NA	NA	NA	15.2468	NA	NA	NA	NA	NA	NA	NA	NA	25 pcw
GPAA1	NA	NA	NA	NA	NA	NA	15.7533	NA	NA	NA	NA	NA	NA	NA	NA	13.4454	NA	NA	NA	NA	NA	11.7051	NA	NA	NA	NA	26 pcw
GPAA1	NA	NA	NA	16.055	NA	NA	NA	NA	NA	NA	NA	NA	NA	NA	NA	NA	NA	NA	NA	NA	NA	NA	NA	NA	NA	28.1234	35 pcw
GPAA1	20.4248	23.0603	NA	23.8263	NA	NA	27.9167	25.3705	33.3539	NA	NA	24.7317	NA	25.4923	NA	30.9312	24.7596	22.595	27.314	NA	24.1596	28.2701	17.2472	NA	NA	26.554	37 pcw
GPAA1	22.6599	12.7618	NA	21.5228	NA	NA	17.3054	18.4712	7.16294	NA	NA	18.2728	NA	22.7737	NA	9.61328	36.6157	16.2847	18.6958	NA	35.0201	18.8701	22.7585	NA	NA	21.779	4 mos
GPAA1	19.1305	34.7095	NA	36.4058	NA	NA	34.781	32.8843	14.0202	NA	NA	38.1861	NA	44.9687	NA	15.6751	NA	25.6401	34.1038	NA	NA	34.1018	31.0034	NA	NA	35.0546	4 mos
GPAA1	37.9865	NA	NA	NA	NA	NA	NA	NA	33.0468	NA	NA	NA	NA	NA	NA	37.0741	NA	NA	NA	NA	NA	NA	NA	NA	NA	NA	4 mos
GPAA1	NA	26.7691	NA	11.3283	NA	NA	40.1491	NA	30.0865	NA	NA	40.4206	NA	30.4647	NA	29.7713	35.3895	NA	NA	NA	39.4685	30.3588	NA	NA	NA	NA	10 mos
GPAA1	21.5344	20.7558	NA	20.4363	NA	NA	22.9701	21.1816	19.3686	NA	NA	19.8088	NA	23.1405	NA	19.0305	17.5148	18.9352	20.314	NA	19.9153	17.8396	21.1568	NA	NA	20.0375	1 yrs
GPAA1	NA	9.52559	NA	12.0933	NA	NA	19.891	16.8719	13.7322	NA	NA	13.7193	NA	14.5413	NA	12.9758	11.0461	NA	NA	NA	17.8338	17.0406	NA	NA	NA	20.873	2 yrs
GPAA1	12.4631	16.3417	NA	18.8154	NA	NA	16.1874	14.8326	27.5777	NA	NA	19.3365	NA	18.4389	NA	27.3454	20.053	28.2817	22.5019	NA	18.054	26.8656	15.5396	NA	NA	25.2179	3 yrs
GPAA1	15.7534	NA	NA	15.9133	NA	NA	NA	NA	15.2468	NA	NA	NA	NA	NA	NA	15.8001	20.033	15.4693	17.6124	NA	NA	11.7051	NA	NA	NA	18.8863	3 yrs
GPAA1	23.7298	NA	NA	24.8801	NA	NA	22.3586	NA	NA	NA	NA	19.1414	NA	NA	NA	16.7596	NA	NA	NA	NA	NA	NA	21.406	NA	NA	14.0751	4 yrs
GPAA1	18.2272	32.055	NA	41.1553	NA	NA	21.5766	19.8617	17.912	NA	NA	19.8058	NA	30.7472	NA	25.2677	29.1939	27.0689	25.217	NA	26.5721	24.0353	29.7859	NA	NA	23.7635	8 yrs
GPAA1	26.9014	13.7139	NA	18.5041	NA	NA	13.6655	21.8182	9.36331	NA	NA	NA	NA	NA	NA	20.4731	17.0492	16.6305	NA	NA	NA	19.6019	NA	NA	NA	22.4888	8 yrs
GPAA1	19.3128	20.1021	NA	13.9835	NA	NA	29.715	26.3293	23.5405	NA	NA	NA	NA	20.5473	NA	29.3809	23.4327	13.8885	25.1065	NA	19.4985	20.4816	NA	NA	NA	30.3934	11 yrs
GPAA1	19.0074	17.6046	NA	18.7864	NA	NA	25.5194	22.8027	29.747	NA	NA	24.3461	NA	24.9184	NA	22.3271	27.8168	16.6484	19.6785	NA	20.1349	18.8249	17.5263	NA	NA	16.8201	13 yrs
GPAA1	14.3794	NA	NA	17.6016	NA	NA	NA	NA	13.7743	NA	NA	NA	NA	NA	NA	11.2999	11.158	NA	NA	NA	NA	NA	NA	NA	NA	NA	15 yrs
GPAA1	NA	14.4244	NA	22.8245	NA	NA	17.2037	15.6166	17.9865	NA	NA	NA	NA	22.6294	NA	16.8293	16.7531	14.9021	18.9785	NA	22.4054	13.6859	NA	NA	NA	17.4871	18 yrs
GPAA1	44.0293	22.0344	NA	29.8636	NA	NA	30.9282	36.3124	39.3342	NA	NA	27.8483	NA	25.6432	NA	29.46	21.9859	19.4475	28.9557	NA	20.93	33.5067	18.8923	NA	NA	37.6957	19 yrs
GPAA1	28.0013	28.2803	NA	14.6778	NA	NA	21.3271	36.5542	25.3258	NA	NA	20.5401	NA	19.8923	NA	23.7113	17.4016	21.4221	21.9996	NA	19.7317	19.4544	36.5734	NA	NA	19.8649	21 yrs
GPAA1	20.0429	17.4694	NA	29.193	NA	NA	NA	20.5371	20.7646	NA	NA	17.2292	NA	18.9209	NA	19.2871	12.914	13.8542	16.0146	NA	14.2888	NA	21.1293	NA	NA	17.9722	23 yrs
GPAA1	25.0427	43.2745	NA	35.4216	NA	NA	25.4759	42.2201	39.6359	NA	NA	33.1656	NA	47.241	NA	37.0522	37.7339	53.4294	40.3332	NA	40.288	34.8509	35.042	NA	NA	44.0473	30 yrs
GPAA1	30.1164	17.5769	NA	22.4196	NA	NA	17.1072	22.827	22.5252	NA	NA	21.1747	NA	12.7774	NA	23.5148	14.5568	13.1804	17.6712	NA	14.9548	16.5956	19.3877	NA	NA	14.5516	36 yrs
GPAA1	17.2709	4.58539	NA	35.3191	NA	NA	9.79961	12.1829	7.78737	NA	NA	24.0168	NA	20.394	NA	29.4235	18.7454	14.2108	19.2201	NA	22.5003	16.9581	15.3387	NA	NA	16.9764	37 yrs
GPAA1	15.1817	NA	NA	25.7725	NA	NA	25.1563	14.9853	14.1886	NA	NA	12.0843	NA	14.4879	NA	13.8307	12.2426	21.6228	20.4681	NA	20.3617	14.1437	17.6078	NA	NA	15.5267	40 yrs
GSTCD	3.76979	6.05129	4.93177	NA	NA	3.35139	4.90774	5.69234	3.55799	4.27953	5.72053	NA	6.40128	4.18627	4.37726	3.69974	NA	NA	NA	4.68777	NA	NA	NA	NA	1.92409	4.69109	8 pcw
GSTCD	3.72424	4.28709	5.3492	NA	NA	2.15551	4.69118	5.07747	NA	4.4038	4.92166	NA	4.62593	4.17865	3.76611	NA	NA	NA	NA	5.21314	NA	NA	NA	3.7059	2.10569	NA	9 pcw
GSTCD	2.84922	2.02522	NA	2.56466	2.27732	2.05701	1.97379	2.79442	1.75433	NA	NA	NA	NA	2.01687	NA	1.46351	1.61137	1.51116	1.96008	NA	1.61035	1.56223	2.16419	NA	NA	1.80262	12 pcw
GSTCD	2.1675	2.25308	NA	NA	NA	1.9421	2.31846	3.77642	1.69238	NA	NA	NA	NA	2.61441	NA	1.90763	2.12696	1.9141	1.70498	NA	1.91577	1.90624	3.72701	NA	NA	2.45222	12 pcw
GSTCD	3.07067	NA	NA	NA	NA	2.25311	2.27928	2.45121	2.08084	NA	NA	NA	NA	1.99357	NA	NA	2.30361	2.12691	1.94164	NA	1.84272	2.05391	2.71871	NA	NA	2.24376	12 pcw
GSTCD	2.87788	1.67908	NA	NA	1.84464	NA	1.82462	2.18231	1.25015	NA	NA	1.1885	NA	2.70017	NA	1.8355	1.60054	1.54572	1.35019	NA	1.6991	2.43526	2.23523	NA	NA	1.32672	13 pcw
GSTCD	2.29327	3.74188	NA	NA	2.00181	NA	1.83214	2.85146	1.77956	NA	NA	NA	NA	2.0711	NA	1.19	1.77517	2.09742	1.58414	NA	1.48863	1.89339	3.02796	NA	NA	1.91529	13 pcw
GSTCD	2.13923	2.35326	NA	NA	NA	NA	1.43834	2.76565	2.0644	NA	NA	NA	NA	1.42926	NA	NA	1.16143	1.35426	1.74875	NA	1.16923	1.56332	1.85782	NA	NA	1.32458	13 pcw
GSTCD	1.41378	1.62793	NA	3.07022	NA	NA	1.38864	1.61718	1.39856	NA	NA	1.82572	NA	1.28386	NA	1.32473	1.21902	1.24237	1.72505	2.20067	1.26542	1.72131	2.52627	NA	NA	1.25606	16 pcw
GSTCD	2.22963	1.82182	NA	NA	NA	NA	1.88274	2.97578	1.77942	NA	NA	1.09716	NA	1.73305	NA	1.40763	1.46151	1.7196	NA	NA	NA	1.85295	2.32102	NA	NA	1.75284	16 pcw
GSTCD	NA	1.83431	NA	NA	NA	NA	3.45268	NA	NA	NA	NA	2.37926	NA	NA	NA	1.60431	1.42851	1.59477	NA	NA	NA	2.08461	3.01356	NA	NA	1.82442	16 pcw
GSTCD	2.12499	1.60135	NA	2.45533	NA	NA	1.39743	1.16158	NA	NA	NA	1.55318	NA	2.03815	NA	1.42029	1.41229	1.41334	NA	1.39259	NA	1.50828	1.57143	NA	NA	1.35926	17 pcw
GSTCD	NA	1.05059	NA	NA	NA	NA	1.11897	1.52023	NA	NA	NA	1.01718	NA	NA	NA	0.849388	0.607269	0.926649	NA	0.678162	NA	0.427762	1.53964	NA	NA	1.15382	19 pcw
GSTCD	1.72187	1.54458	NA	1.75672	NA	NA	1.20948	1.68639	0.862361	NA	NA	NA	NA	1.63862	NA	1.09348	1.41648	NA	1.74245	NA	1.53782	1.35325	2.25973	NA	NA	1.7935	21 pcw
GSTCD	NA	NA	NA	2.76963	NA	NA	NA	NA	1.75128	NA	NA	NA	NA	NA	NA	NA	NA	NA	NA	NA	NA	NA	NA	NA	NA	NA	21 pcw
GSTCD	2.05283	1.95124	NA	2.89465	NA	NA	2.09761	2.84327	1.78643	NA	NA	1.86364	NA	2.13501	NA	1.03491	1.37142	1.42966	1.38478	NA	1.69661	1.51199	3.13641	NA	NA	1.68774	24 pcw
GSTCD	NA	NA	NA	NA	NA	NA	NA	NA	NA	NA	NA	NA	NA	NA	NA	NA	NA	1.06434	NA	NA	NA	NA	NA	NA	NA	NA	25 pcw
GSTCD	NA	NA	NA	NA	NA	NA	0.811371	NA	NA	NA	NA	NA	NA	NA	NA	2.45122	NA	NA	NA	NA	NA	0.649026	NA	NA	NA	NA	26 pcw
GSTCD	NA	NA	NA	1.01326	NA	NA	NA	NA	NA	NA	NA	NA	NA	NA	NA	NA	NA	NA	NA	NA	NA	NA	NA	NA	NA	1.02807	35 pcw
GSTCD	0.837288	0.989709	NA	1.53266	NA	NA	0.812637	0.837913	0.565113	NA	NA	1.18986	NA	0.997393	NA	0.764107	0.804435	0.896615	0.741032	NA	0.964134	0.838322	0.868068	NA	NA	0.62379	37 pcw
GSTCD	0.978985	0.751475	NA	2.36147	NA	NA	2.00162	0.707325	1.34976	NA	NA	0.994981	NA	1.28166	NA	1.12751	0.936316	1.64587	1.22323	NA	0.7924	1.01328	1.10678	NA	NA	1.4097	4 mos
GSTCD	0.953922	0.783043	NA	1.44109	NA	NA	0.898916	1.47143	1.7892	NA	NA	0.611979	NA	0.651298	NA	1.73906	NA	0.941417	0.890006	NA	NA	0.808184	1.26879	NA	NA	1.08681	4 mos
GSTCD	1.04111	NA	NA	NA	NA	NA	NA	NA	0.766904	NA	NA	NA	NA	NA	NA	0.834275	NA	NA	NA	NA	NA	NA	NA	NA	NA	NA	4 mos
GSTCD	NA	0.880876	NA	1.58074	NA	NA	0.946236	NA	1.04572	NA	NA	0.678032	NA	1.32454	NA	1.06157	1.1108	NA	NA	NA	1.07735	0.814782	NA	NA	NA	NA	10 mos
GSTCD	1.1966	1.04304	NA	2.1393	NA	NA	1.03991	1.41333	1.03142	NA	NA	1.18261	NA	1.10946	NA	1.17728	1.09788	1.2489	0.914673	NA	0.925015	1.0135	1.02669	NA	NA	1.31728	1 yrs
GSTCD	NA	0.323713	NA	0.868693	NA	NA	0.530756	0.582696	0.62476	NA	NA	0.622049	NA	0.285604	NA	0.693974	0.428735	NA	NA	NA	0.381891	0.390943	NA	NA	NA	0.504892	2 yrs
GSTCD	0.606544	0.836004	NA	0.82871	NA	NA	0.782768	0.952012	0.627354	NA	NA	0.391374	NA	0.738876	NA	0.39258	0.71554	0.317142	0.705861	NA	1.05609	0.740039	0.408575	NA	NA	0.835619	3 yrs
GSTCD	0.811373	NA	NA	1.56767	NA	NA	NA	NA	1.06434	NA	NA	NA	NA	NA	NA	1.14209	0.848131	0.835953	0.745884	NA	NA	0.649022	NA	NA	NA	0.504321	3 yrs
GSTCD	0.50635	NA	NA	1.55162	NA	NA	0.22958	NA	NA	NA	NA	0.777462	NA	NA	NA	0.531642	NA	NA	NA	NA	NA	NA	0.578255	NA	NA	0.697079	4 yrs
GSTCD	0.723179	1.27064	NA	1.72954	NA	NA	0.784011	0.978999	1.40051	NA	NA	0.904564	NA	1.11039	NA	1.16778	1.16543	1.48032	0.945871	NA	1.42123	1.36195	1.12817	NA	NA	0.922981	8 yrs
GSTCD	0.900507	0.475405	NA	1.17064	NA	NA	0.819594	1.29097	1.36767	NA	NA	NA	NA	NA	NA	0.586658	0.927764	0.764643	NA	NA	NA	1.03438	NA	NA	NA	0.941588	8 yrs
GSTCD	0.974165	0.634547	NA	1.58103	NA	NA	0.567167	0.79783	0.930389	NA	NA	NA	NA	0.983556	NA	0.859441	0.874167	0.801146	0.632222	NA	0.810141	0.857859	NA	NA	NA	0.560822	11 yrs
GSTCD	0.760216	0.54184	NA	1.53204	NA	NA	0.904811	0.901599	0.660051	NA	NA	0.750872	NA	0.565465	NA	0.875167	0.621161	1.11096	0.809321	NA	0.880201	0.803739	0.967787	NA	NA	0.778496	13 yrs
GSTCD	1.03616	NA	NA	1.33291	NA	NA	NA	NA	1.1207	NA	NA	NA	NA	NA	NA	0.985879	0.881838	NA	NA	NA	NA	NA	NA	NA	NA	NA	15 yrs
GSTCD	NA	0.836884	NA	0.787461	NA	NA	0.843153	0.719449	0.820732	NA	NA	NA	NA	0.479768	NA	0.632324	0.879665	0.455593	0.488055	NA	0.435584	0.93342	NA	NA	NA	0.666601	18 yrs
GSTCD	0.493761	0.586418	NA	0.977163	NA	NA	0.559992	0.627641	0.592762	NA	NA	0.580941	NA	0.864011	NA	0.744224	0.948797	1.08163	0.577035	NA	0.659728	0.471059	1.28458	NA	NA	0.503914	19 yrs
GSTCD	1.33408	1.45492	NA	1.72304	NA	NA	1.25976	1.27887	1.26801	NA	NA	0.857827	NA	1.18666	NA	1.36325	1.29202	1.0317	1.1846	NA	1.06323	0.855734	1.30277	NA	NA	1.14354	21 yrs
GSTCD	1.44967	1.04139	NA	1.68444	NA	NA	NA	1.1345	1.13	NA	NA	0.933833	NA	1.04079	NA	1.1525	1.05415	1.00243	0.960399	NA	0.937282	NA	1.30507	NA	NA	1.04168	23 yrs
GSTCD	0.594695	0.480206	NA	1.14047	NA	NA	0.480729	0.514691	0.512716	NA	NA	0.387405	NA	0.358034	NA	0.443469	0.366868	0.300828	0.357411	NA	0.524376	0.49127	0.640433	NA	NA	0.295808	30 yrs
GSTCD	0.840509	0.615564	NA	1.38636	NA	NA	0.885543	1.00969	0.915913	NA	NA	0.787685	NA	0.777992	NA	0.805275	0.743659	0.763113	0.509974	NA	0.673452	0.849742	1.09322	NA	NA	0.709171	36 yrs
GSTCD	0.873288	1.2	NA	1.52013	NA	NA	1.12343	0.865685	0.904656	NA	NA	0.77407	NA	0.866265	NA	0.660034	0.95826	1.05975	0.672864	NA	0.395764	0.785022	0.843894	NA	NA	0.724348	37 yrs
GSTCD	0.6462	NA	NA	0.629906	NA	NA	0.538994	0.505342	0.817575	NA	NA	0.741736	NA	0.827203	NA	0.786796	0.813553	0.303015	0.348338	NA	0.472902	0.762959	1.11373	NA	NA	0.794713	40 yrs
LINGO1	35.8706	11.7233	17.0293	NA	NA	46.9127	13.0498	15.4888	42.7459	33.106	15.5075	NA	11.6772	19.9917	26.1263	58.6963	NA	NA	NA	26.9785	NA	NA	NA	NA	58.9709	31.7076	8 pcw
LINGO1	30.506	27.5915	8.58876	NA	NA	69.7442	31.4498	32.4489	NA	23.2324	26.4691	NA	35.5063	29.4822	53.0644	NA	NA	NA	NA	11.7161	NA	NA	NA	56.49	54.6447	NA	9 pcw
LINGO1	29.1048	103.326	NA	25.4493	44.8063	82.9208	99.3122	38.1045	77.6462	NA	NA	NA	NA	103.251	NA	104.513	92.9577	103.258	113.128	NA	98.3033	116.686	36.7599	NA	NA	108.462	12 pcw
LINGO1	70.6257	73.3022	NA	NA	NA	67.9654	77.1181	49.3213	111.889	NA	NA	NA	NA	52.9498	NA	119.112	116.499	97.1237	140.31	NA	99.2917	115.85	41.9016	NA	NA	83.9528	12 pcw
LINGO1	39.5126	NA	NA	NA	NA	46.1687	64.9187	43.8204	48.3343	NA	NA	NA	NA	63.5637	NA	NA	40.9299	54.1356	61.1193	NA	66.8989	71.7688	56.2759	NA	NA	57.3321	12 pcw
LINGO1	39.1868	116.654	NA	NA	53.235	NA	63.478	57.383	95.0051	NA	NA	122.859	NA	24.8206	NA	78.0301	86.7204	65.5015	129.216	NA	66.0844	70.6905	41.0783	NA	NA	150.175	13 pcw
LINGO1	72.0134	16.9286	NA	NA	54.4622	NA	96.124	45.7159	63.1535	NA	NA	NA	NA	72.7558	NA	82.3893	81.6469	48.5938	80.0519	NA	97.3538	99.042	59.4737	NA	NA	41.5908	13 pcw
LINGO1	61.0205	88.9809	NA	NA	NA	NA	110.84	56.0883	93.2296	NA	NA	NA	NA	94.433	NA	NA	120.719	131.954	91.1669	NA	148.394	125.939	83.5248	NA	NA	113.754	13 pcw
LINGO1	62.5994	52.0274	NA	55.965	NA	NA	69.3558	92.5711	94.7644	NA	NA	64.0517	NA	104.364	NA	71.8511	79.4962	108.541	56.9332	91.5586	77.0127	82.5583	53.7463	NA	NA	119.805	16 pcw
LINGO1	50.4763	80.3561	NA	NA	NA	NA	110.686	9.91698	77.7381	NA	NA	140.504	NA	89.1736	NA	104.159	84.7539	62.9764	NA	NA	NA	69.3839	76.472	NA	NA	98.0287	16 pcw
LINGO1	NA	59.4788	NA	NA	NA	NA	40.6048	NA	NA	NA	NA	38.8466	NA	NA	NA	87.7675	131.456	75.7099	NA	NA	NA	43.7854	49.9118	NA	NA	104.599	16 pcw
LINGO1	33.1913	81.0295	NA	32.1261	NA	NA	106.634	149.72	NA	NA	NA	67.071	NA	65.4568	NA	63.9507	46.7788	79.0474	NA	83.999	NA	83.4842	73.8895	NA	NA	92.2642	17 pcw
LINGO1	NA	85.8717	NA	NA	NA	NA	95.4442	69.1688	NA	NA	NA	88.5441	NA	NA	NA	98.7755	76.9426	87.8376	NA	84.1153	NA	86.8647	58.345	NA	NA	119.37	19 pcw
LINGO1	78.7958	110.786	NA	27.3105	NA	NA	105.176	97.4638	85.721	NA	NA	NA	NA	101.858	NA	116.716	106.881	NA	85.1099	NA	97.1525	84.7499	76.305	NA	NA	70.0978	21 pcw
LINGO1	NA	NA	NA	25.2975	NA	NA	NA	NA	99.9824	NA	NA	NA	NA	NA	NA	NA	NA	NA	NA	NA	NA	NA	NA	NA	NA	NA	21 pcw
LINGO1	21.2677	78.6051	NA	31.3834	NA	NA	75.566	54.0307	102.793	NA	NA	78.2797	NA	70.9959	NA	109.663	64.7902	92.5188	83.3798	NA	115.511	95.8396	52.5513	NA	NA	100.721	24 pcw
LINGO1	NA	NA	NA	NA	NA	NA	NA	NA	NA	NA	NA	NA	NA	NA	NA	NA	NA	37.0916	NA	NA	NA	NA	NA	NA	NA	NA	25 pcw
LINGO1	NA	NA	NA	NA	NA	NA	34.204	NA	NA	NA	NA	NA	NA	NA	NA	43.8204	NA	NA	NA	NA	NA	22.838	NA	NA	NA	NA	26 pcw
LINGO1	NA	NA	NA	10.4954	NA	NA	NA	NA	NA	NA	NA	NA	NA	NA	NA	NA	NA	NA	NA	NA	NA	NA	NA	NA	NA	96.2913	35 pcw
LINGO1	52.4875	97.9032	NA	19.3353	NA	NA	106.077	38.6642	150.303	NA	NA	27.5687	NA	98.3726	NA	129.377	111.812	105.94	79.7241	NA	79.9151	119.264	30.0885	NA	NA	86.5078	37 pcw
LINGO1	116.514	79.6186	NA	16.0593	NA	NA	42.4202	96.1307	43.3976	NA	NA	88.7265	NA	54.6627	NA	62.7342	166.698	33.2635	48.4282	NA	157.209	194.03	49.8354	NA	NA	57.3713	4 mos
LINGO1	50.2296	169.648	NA	41.3368	NA	NA	183.76	56.2957	47.0107	NA	NA	129.068	NA	123.969	NA	36.6101	NA	131.775	180.469	NA	NA	197.363	40.6788	NA	NA	144.813	4 mos
LINGO1	116.554	NA	NA	NA	NA	NA	NA	NA	142.55	NA	NA	NA	NA	NA	NA	142.317	NA	NA	NA	NA	NA	NA	NA	NA	NA	NA	4 mos
LINGO1	NA	72.345	NA	14.494	NA	NA	43.3737	NA	48.2128	NA	NA	30.593	NA	41.1273	NA	52.0869	34.1872	NA	NA	NA	40.327	61.7266	NA	NA	NA	NA	10 mos
LINGO1	114.117	115.961	NA	19.8815	NA	NA	187.715	68.2786	139.184	NA	NA	71.4441	NA	156.199	NA	138.24	149.381	132.088	160.668	NA	155.251	137.446	43.2072	NA	NA	149.989	1 yrs
LINGO1	NA	12.4986	NA	9.86378	NA	NA	23.7718	12.5312	18.9322	NA	NA	6.60896	NA	16.7575	NA	17.0032	14.8881	NA	NA	NA	19.2064	23.0477	NA	NA	NA	21.9227	2 yrs
LINGO1	40.3959	30.5666	NA	24.8361	NA	NA	49.7817	17.8864	89.4951	NA	NA	42.9725	NA	58.609	NA	117.191	52.4734	99.0306	74.6283	NA	36.9678	103.288	18.3502	NA	NA	65.4855	3 yrs
LINGO1	34.2041	NA	NA	17.393	NA	NA	NA	NA	37.0915	NA	NA	NA	NA	NA	NA	45.2317	36.4552	42.1664	35.8899	NA	NA	22.8379	NA	NA	NA	47.0941	3 yrs
LINGO1	55.0858	NA	NA	11.5962	NA	NA	50.4672	NA	NA	NA	NA	50.7816	NA	NA	NA	42.0105	NA	NA	NA	NA	NA	NA	19.7588	NA	NA	35.9524	4 yrs
LINGO1	31.6476	35.1328	NA	9.04018	NA	NA	41.5568	44.2785	21.3493	NA	NA	34.8253	NA	50.531	NA	32.5097	33.0145	38.1983	34.3101	NA	30.4138	32.5208	9.85143	NA	NA	32.1759	8 yrs
LINGO1	129.296	58.5688	NA	25.2933	NA	NA	94.3613	61.317	83.0415	NA	NA	NA	NA	NA	NA	195.33	95.7617	159.297	NA	NA	NA	111.603	NA	NA	NA	168.222	8 yrs
LINGO1	47.5669	75.8337	NA	7.80794	NA	NA	108.905	18.7655	30.0751	NA	NA	NA	NA	60.2947	NA	51.4737	70.3383	66.1908	78.9518	NA	59.8646	56.3969	NA	NA	NA	94.4722	11 yrs
LINGO1	76.9976	83.7417	NA	12.8827	NA	NA	135.93	56.1116	127.421	NA	NA	44.0093	NA	140.62	NA	117.339	130.934	80.3657	100.725	NA	82.2171	58.9346	18.4277	NA	NA	90.7208	13 yrs
LINGO1	68.3027	NA	NA	12.3528	NA	NA	NA	NA	91.2061	NA	NA	NA	NA	NA	NA	70.6025	75.8859	NA	NA	NA	NA	NA	NA	NA	NA	NA	15 yrs
LINGO1	NA	18.519	NA	12.4234	NA	NA	50.6581	24.5889	25.954	NA	NA	NA	NA	53.7856	NA	18.8639	46.8178	16.5374	23.9851	NA	29.1889	22.2957	NA	NA	NA	48.0635	18 yrs
LINGO1	143.74	99.3457	NA	17.9607	NA	NA	135.948	115.56	151.228	NA	NA	52.4098	NA	113.378	NA	140.269	99.7454	73.1609	98.9226	NA	83.0589	115.308	16.0134	NA	NA	130.582	19 yrs
LINGO1	74.3656	81.1513	NA	10.1813	NA	NA	81.406	67.6362	83.1858	NA	NA	37.8636	NA	70.2541	NA	87.3921	63.3493	72.3704	65.6347	NA	63.9478	62.4075	14.0895	NA	NA	82.5408	21 yrs
LINGO1	33.1105	66.621	NA	15.2441	NA	NA	NA	43.3432	59.8077	NA	NA	17.8478	NA	61.577	NA	69.4552	47.4596	47.3125	70.8418	NA	57.285	NA	16.1793	NA	NA	71.6123	23 yrs
LINGO1	78.0124	158.839	NA	18.1901	NA	NA	96.5812	104.576	160.736	NA	NA	82.1138	NA	172.812	NA	139.743	153.173	149.493	133.463	NA	140.647	113.435	22.5007	NA	NA	127.15	30 yrs
LINGO1	79.6702	80.2573	NA	13.8243	NA	NA	78.7668	51.9822	94.2637	NA	NA	57.2947	NA	60.6214	NA	99.0793	72.2607	52.5721	65.5791	NA	62.0714	74.7557	15.5379	NA	NA	57.4859	36 yrs
LINGO1	52.4226	26.7158	NA	14.8237	NA	NA	37.0745	50.8866	39.6113	NA	NA	61.2354	NA	73.035	NA	121.519	66.9897	60.6066	68.7697	NA	77.5543	55.1669	13.7219	NA	NA	65.1765	37 yrs
LINGO1	14.4153	NA	NA	6.4082	NA	NA	47.9295	25.7309	42.8967	NA	NA	14.8936	NA	52.7982	NA	54.6949	50.9933	42.7083	35.0473	NA	44.3751	42.0602	9.83228	NA	NA	42.5386	40 yrs
LRRC6	1.20738	0.815068	1.2578	NA	NA	0.48244	0.827712	1.78689	0.777197	1.10706	0.995806	NA	0.710374	1.19453	0.655585	0.720001	NA	NA	NA	0.78296	NA	NA	NA	NA	0.628002	0.6151	8 pcw
LRRC6	1.39293	1.16918	1.42827	NA	NA	0.902492	1.04054	1.28755	NA	1.52229	1.76879	NA	1.30116	0.763668	1.12611	NA	NA	NA	NA	1.10134	NA	NA	NA	1.14466	1.03477	NA	9 pcw
LRRC6	1.18215	0.494109	NA	1.06294	1.05581	1.19446	0.62643	1.08002	1.13198	NA	NA	NA	NA	0.42144	NA	0.836909	0.558596	0.578527	0.551549	NA	0.591777	0.61983	1.31147	NA	NA	0.394843	12 pcw
LRRC6	1.02362	0.425189	NA	NA	NA	1.21244	0.399665	1.37718	0.609997	NA	NA	NA	NA	0.830067	NA	0.300482	0.432012	0.523322	0.469089	NA	0.453784	0.529017	1.20112	NA	NA	0.29756	12 pcw
LRRC6	1.27494	NA	NA	NA	NA	2.28041	0.448445	1.37725	0.612361	NA	NA	NA	NA	0.58713	NA	NA	0.615435	0.555597	0.523293	NA	0.287399	0.738026	1.91587	NA	NA	0.447726	12 pcw
LRRC6	1.34709	0.60379	NA	NA	1.21247	NA	0.387068	1.58647	0.865243	NA	NA	0.988197	NA	0.502609	NA	0.594874	0.515947	0.649237	0.222224	NA	0.317856	0.943669	0.789662	NA	NA	0.216598	13 pcw
LRRC6	0.682835	0.661516	NA	NA	1.31154	NA	0.478649	1.20118	0.565894	NA	NA	NA	NA	0.371606	NA	0.263891	0.424544	0.383521	0.296215	NA	0.513228	0.890495	0.939823	NA	NA	0.327667	13 pcw
LRRC6	1.37743	0.442623	NA	NA	NA	NA	0.556784	0.406399	0.624165	NA	NA	NA	NA	0.422114	NA	NA	0.280227	0.563787	0.437583	NA	0.258747	0.483234	1.30245	NA	NA	0.54639	13 pcw
LRRC6	0.808821	0.400857	NA	3.85629	NA	NA	0.735724	1.34772	1.62713	NA	NA	2.23499	NA	0.624562	NA	1.14886	0.441423	0.744226	0.498123	0.662765	0.43045	0.87617	2.06899	NA	NA	0.866226	16 pcw
LRRC6	1.68142	0.593303	NA	NA	NA	NA	0.324016	1.15142	1.10621	NA	NA	0.96452	NA	0.577598	NA	0.586571	0.622705	0.527504	NA	NA	NA	0.649138	1.34991	NA	NA	0.587579	16 pcw
LRRC6	NA	1.07506	NA	NA	NA	NA	0.490144	NA	NA	NA	NA	1.89026	NA	NA	NA	0.766194	0.630287	0.643131	NA	NA	NA	0.621154	1.50435	NA	NA	0.568793	16 pcw
LRRC6	0.96579	0.992622	NA	2.11711	NA	NA	0.690912	2.18529	NA	NA	NA	2.61061	NA	1.23465	NA	0.997868	1.03266	1.01846	NA	1.12112	NA	0.716275	1.95099	NA	NA	0.880648	17 pcw
LRRC6	NA	0.826818	NA	NA	NA	NA	0.81374	4.49808	NA	NA	NA	1.40487	NA	NA	NA	1.23528	0.569966	0.819478	NA	0.465397	NA	0.323626	2.25464	NA	NA	0.894893	19 pcw
LRRC6	2.03594	1.29352	NA	2.35934	NA	NA	0.982809	2.02609	1.8245	NA	NA	NA	NA	1.61727	NA	1.14126	0.942485	NA	1.10126	NA	1.43976	1.19083	1.57515	NA	NA	2.47503	21 pcw
LRRC6	NA	NA	NA	1.63347	NA	NA	NA	NA	1.30585	NA	NA	NA	NA	NA	NA	NA	NA	NA	NA	NA	NA	NA	NA	NA	NA	NA	21 pcw
LRRC6	0.791506	1.33147	NA	1.40113	NA	NA	0.676167	2.17879	1.2438	NA	NA	1.39773	NA	0.788261	NA	0.869561	0.938652	0.87685	0.922861	NA	0.981291	0.749226	1.61533	NA	NA	0.973233	24 pcw
LRRC6	NA	NA	NA	NA	NA	NA	NA	NA	NA	NA	NA	NA	NA	NA	NA	NA	NA	1.17256	NA	NA	NA	NA	NA	NA	NA	NA	25 pcw
LRRC6	NA	NA	NA	NA	NA	NA	0.934666	NA	NA	NA	NA	NA	NA	NA	NA	1.37725	NA	NA	NA	NA	NA	0.877608	NA	NA	NA	NA	26 pcw
LRRC6	NA	NA	NA	1.78934	NA	NA	NA	NA	NA	NA	NA	NA	NA	NA	NA	NA	NA	NA	NA	NA	NA	NA	NA	NA	NA	2.47802	35 pcw
LRRC6	2.40895	1.86431	NA	1.36647	NA	NA	1.71881	4.77042	1.78266	NA	NA	1.20975	NA	2.02999	NA	1.59925	1.76001	1.68655	1.30871	NA	1.91025	1.41275	1.74168	NA	NA	1.48166	37 pcw
LRRC6	2.38119	3.11875	NA	0.948435	NA	NA	1.55689	2.12595	4.45864	NA	NA	1.23164	NA	1.63101	NA	3.93079	1.72565	1.69184	1.11905	NA	1.73615	2.01936	1.63043	NA	NA	1.55913	4 mos
LRRC6	2.70153	1.79447	NA	0.56018	NA	NA	2.2267	1.91207	2.23233	NA	NA	0.74324	NA	1.56356	NA	1.75172	NA	1.4177	1.62608	NA	NA	2.49999	2.10019	NA	NA	1.85085	4 mos
LRRC6	1.79353	NA	NA	NA	NA	NA	NA	NA	1.61133	NA	NA	NA	NA	NA	NA	1.4014	NA	NA	NA	NA	NA	NA	NA	NA	NA	NA	4 mos
LRRC6	NA	2.29604	NA	0.357115	NA	NA	2.40768	NA	2.21589	NA	NA	1.31446	NA	2.58729	NA	2.07808	1.85612	NA	NA	NA	2.35403	2.63436	NA	NA	NA	NA	10 mos
LRRC6	2.76071	1.94944	NA	0.396909	NA	NA	2.4676	2.86469	2.97431	NA	NA	1.27884	NA	2.20853	NA	2.65835	2.61351	2.56293	1.67847	NA	1.93325	2.335	1.99847	NA	NA	2.20152	1 yrs
LRRC6	NA	0.331212	NA	0.309101	NA	NA	0.30867	0.985488	0.451977	NA	NA	0.559704	NA	0.271504	NA	0.567026	0.439151	NA	NA	NA	0.388803	0.566819	NA	NA	NA	0.568929	2 yrs
LRRC6	0.66517	1.30909	NA	0.49066	NA	NA	0.983272	1.13482	1.00812	NA	NA	1.04353	NA	1.16949	NA	1.0059	1.19624	1.03143	1.2332	NA	1.22888	1.04226	0.73905	NA	NA	0.744583	3 yrs
LRRC6	0.934668	NA	NA	0.340872	NA	NA	NA	NA	1.17256	NA	NA	NA	NA	NA	NA	0.981607	1.18853	0.750867	0.80481	NA	NA	0.877604	NA	NA	NA	1.1234	3 yrs
LRRC6	1.04449	NA	NA	0.412084	NA	NA	0.798721	NA	NA	NA	NA	1.32503	NA	NA	NA	1.13032	NA	NA	NA	NA	NA	NA	1.59912	NA	NA	1.05261	4 yrs
LRRC6	1.5273	1.89558	NA	0.512631	NA	NA	2.50437	2.22259	2.03653	NA	NA	1.49977	NA	2.60626	NA	2.26726	2.41831	2.07881	2.30991	NA	2.32782	1.63634	2.46215	NA	NA	2.23077	8 yrs
LRRC6	1.58109	1.32159	NA	0.552812	NA	NA	1.37537	1.56563	1.85013	NA	NA	NA	NA	NA	NA	2.16121	1.71209	2.69568	NA	NA	NA	0.868199	NA	NA	NA	2.17839	8 yrs
LRRC6	1.36535	1.97775	NA	0.409933	NA	NA	1.50996	1.27149	2.10613	NA	NA	NA	NA	1.31541	NA	1.73792	1.32305	2.37733	1.5021	NA	1.62588	1.57981	NA	NA	NA	1.41847	11 yrs
LRRC6	0.944486	1.87645	NA	0.449925	NA	NA	1.7531	1.0781	1.38662	NA	NA	1.27503	NA	1.63431	NA	1.79239	1.53816	1.6109	1.69322	NA	1.67545	1.61746	1.41884	NA	NA	2.13861	13 yrs
LRRC6	2.33304	NA	NA	0.339658	NA	NA	NA	NA	3.55541	NA	NA	NA	NA	NA	NA	3.27012	3.42603	NA	NA	NA	NA	NA	NA	NA	NA	NA	15 yrs
LRRC6	NA	0.908961	NA	0.239655	NA	NA	1.68737	1.09659	1.51437	NA	NA	NA	NA	1.27979	NA	0.89597	1.64772	0.710409	0.965197	NA	0.699369	1.50458	NA	NA	NA	1.2916	18 yrs
LRRC6	1.56679	1.77317	NA	0.487408	NA	NA	1.97257	1.61428	1.02938	NA	NA	1.55426	NA	2.20568	NA	1.71531	2.24233	2.917	2.02152	NA	2.77766	1.94357	1.90636	NA	NA	1.7832	19 yrs
LRRC6	1.24146	1.09046	NA	0.290734	NA	NA	1.39143	1.23348	1.70172	NA	NA	1.38132	NA	1.90572	NA	1.65909	2.01468	1.88994	2.0447	NA	1.72671	1.91089	1.41033	NA	NA	1.48396	21 yrs
LRRC6	1.23706	2.10215	NA	0.68695	NA	NA	NA	0.914476	1.35263	NA	NA	1.40983	NA	1.56672	NA	1.53311	2.1453	1.8422	1.68117	NA	1.92344	NA	1.37266	NA	NA	1.66461	23 yrs
LRRC6	1.5793	0.776654	NA	0.211899	NA	NA	1.65251	0.759072	1.93842	NA	NA	1.43193	NA	1.23719	NA	1.96969	1.88807	0.92152	1.96072	NA	1.63889	1.59436	1.6179	NA	NA	1.02171	30 yrs
LRRC6	1.94379	3.12587	NA	0.321672	NA	NA	3.15725	2.69682	2.151	NA	NA	1.46118	NA	3.4069	NA	3.20495	3.14204	2.22765	2.59094	NA	3.26018	3.15361	2.09031	NA	NA	3.27004	36 yrs
LRRC6	2.48921	4.31454	NA	0.512884	NA	NA	3.55608	2.81854	3.90816	NA	NA	1.60793	NA	2.62578	NA	1.88032	2.60928	3.18715	3.55866	NA	3.10933	3.32072	2.96746	NA	NA	3.65682	37 yrs
LRRC6	1.16604	NA	NA	0.635055	NA	NA	2.3724	1.078	2.20242	NA	NA	1.26583	NA	2.23355	NA	2.57057	2.99453	1.27822	1.07877	NA	1.52313	1.90494	1.73104	NA	NA	2.57641	40 yrs
MDGA2	1.55397	0.364296	0.346899	NA	NA	1.33545	0.173459	0.470823	1.71142	0.929079	0.595469	NA	0.261389	1.14359	0.301033	0.575377	NA	NA	NA	0.337117	NA	NA	NA	NA	1.19833	0.317389	8 pcw
MDGA2	1.11537	0.554208	0.408711	NA	NA	2.84056	0.585013	0.576433	NA	0.605399	1.5617	NA	0.370578	0.7952	0.88298	NA	NA	NA	NA	0.272078	NA	NA	NA	0.6803	2.1655	NA	9 pcw
MDGA2	0.561309	2.1004	NA	2.77178	3.57201	1.02547	2.38471	0.379432	3.04166	NA	NA	NA	NA	1.44124	NA	2.26314	3.19067	2.54233	2.43294	NA	2.81873	1.69646	2.76487	NA	NA	1.50869	12 pcw
MDGA2	1.73843	1.90301	NA	NA	NA	4.05593	4.09772	0.651447	3.55482	NA	NA	NA	NA	3.11106	NA	3.55313	3.91658	4.06549	3.02964	NA	3.56277	1.96504	1.35952	NA	NA	2.68789	12 pcw
MDGA2	1.6321	NA	NA	NA	NA	4.29663	1.48347	1.51435	2.95858	NA	NA	NA	NA	1.07106	NA	NA	3.55908	3.41098	2.76107	NA	3.0164	2.49797	2.16685	NA	NA	1.51145	12 pcw
MDGA2	0.97752	1.5757	NA	NA	2.20402	NA	1.75031	0.626102	2.06645	NA	NA	2.84938	NA	1.44031	NA	3.49157	2.82328	2.93037	1.93523	NA	2.6267	1.94386	1.68593	NA	NA	1.18649	13 pcw
MDGA2	2.66592	2.06906	NA	NA	1.31711	NA	2.6473	0.698965	2.42321	NA	NA	NA	NA	1.76564	NA	1.83861	4.51197	2.76933	2.35919	NA	4.10727	3.52818	3.04633	NA	NA	1.33009	13 pcw
MDGA2	1.08576	2.29711	NA	NA	NA	NA	1.49967	0.677165	2.55207	NA	NA	NA	NA	0.834375	NA	NA	2.48623	2.34892	4.34399	NA	1.9081	1.55638	1.19607	NA	NA	3.07436	13 pcw
MDGA2	0.391482	0.286788	NA	1.14573	NA	NA	0.534124	1.87372	2.6753	NA	NA	2.75772	NA	1.90192	NA	1.17068	2.37937	1.81798	3.29019	1.77314	3.71928	1.3438	1.6788	NA	NA	1.47712	16 pcw
MDGA2	2.07405	1.12419	NA	NA	NA	NA	0.766028	0.50835	2.26023	NA	NA	3.92217	NA	0.897631	NA	1.70535	2.82205	3.34019	NA	NA	NA	1.75488	2.20658	NA	NA	2.12838	16 pcw
MDGA2	NA	3.27618	NA	NA	NA	NA	1.86313	NA	NA	NA	NA	7.61748	NA	NA	NA	3.0394	2.79353	3.74144	NA	NA	NA	2.68691	3.50906	NA	NA	1.48138	16 pcw
MDGA2	0.945543	1.63123	NA	1.57383	NA	NA	1.2265	0.422406	NA	NA	NA	2.95172	NA	1.23365	NA	1.29732	3.4456	2.37473	NA	1.86607	NA	1.36717	1.50616	NA	NA	0.999185	17 pcw
MDGA2	NA	0.6197	NA	NA	NA	NA	0.605637	0.430267	NA	NA	NA	4.16094	NA	NA	NA	2.6621	5.09941	3.14226	NA	4.90097	NA	3.02807	1.81508	NA	NA	0.982676	19 pcw
MDGA2	2.75979	3.59214	NA	1.83791	NA	NA	2.36553	0.88202	1.68924	NA	NA	NA	NA	2.44608	NA	3.19811	2.75375	NA	2.01361	NA	3.17195	2.73717	2.23701	NA	NA	2.40593	21 pcw
MDGA2	NA	NA	NA	1.79857	NA	NA	NA	NA	3.6725	NA	NA	NA	NA	NA	NA	NA	NA	NA	NA	NA	NA	NA	NA	NA	NA	NA	21 pcw
MDGA2	0.349154	2.04752	NA	1.8337	NA	NA	1.94583	0.913593	2.7678	NA	NA	3.20699	NA	1.70917	NA	1.34652	3.43255	2.90988	2.7559	NA	2.77135	1.45594	2.5749	NA	NA	1.80222	24 pcw
MDGA2	NA	NA	NA	NA	NA	NA	NA	NA	NA	NA	NA	NA	NA	NA	NA	NA	NA	1.04025	NA	NA	NA	NA	NA	NA	NA	NA	25 pcw
MDGA2	NA	NA	NA	NA	NA	NA	1.03866	NA	NA	NA	NA	NA	NA	NA	NA	1.51435	NA	NA	NA	NA	NA	1.24782	NA	NA	NA	NA	26 pcw
MDGA2	NA	NA	NA	0.102784	NA	NA	NA	NA	NA	NA	NA	NA	NA	NA	NA	NA	NA	NA	NA	NA	NA	NA	NA	NA	NA	0.742276	35 pcw
MDGA2	0.825865	0.81945	NA	0.685623	NA	NA	0.906722	0.521482	1.15719	NA	NA	0.737122	NA	0.949444	NA	0.854298	1.08966	0.964126	0.730694	NA	0.908528	0.858853	0.545315	NA	NA	0.905429	37 pcw
MDGA2	1.10835	1.77881	NA	0.975581	NA	NA	0.646999	1.21049	2.74625	NA	NA	1.96137	NA	0.86875	NA	2.49253	1.84268	0.762719	0.820734	NA	1.48596	2.21547	1.08557	NA	NA	0.882423	4 mos
MDGA2	1.23798	1.89545	NA	0.594884	NA	NA	2.02037	1.12914	0.702865	NA	NA	1.9428	NA	1.51483	NA	1.13555	NA	1.49436	1.10427	NA	NA	1.8042	1.25042	NA	NA	1.78778	4 mos
MDGA2	1.56997	NA	NA	NA	NA	NA	NA	NA	1.92671	NA	NA	NA	NA	NA	NA	1.22397	NA	NA	NA	NA	NA	NA	NA	NA	NA	NA	4 mos
MDGA2	NA	1.81149	NA	0.563301	NA	NA	1.45239	NA	2.02773	NA	NA	1.04981	NA	2.04369	NA	1.88665	1.78142	NA	NA	NA	2.08337	1.85996	NA	NA	NA	NA	10 mos
MDGA2	2.23693	2.66553	NA	1.53323	NA	NA	2.61444	2.29364	3.18	NA	NA	2.776	NA	2.51345	NA	3.08323	2.84848	3.17656	2.21969	NA	3.03648	3.28583	2.11306	NA	NA	3.50395	1 yrs
MDGA2	NA	1.22166	NA	0.431873	NA	NA	1.53484	1.13281	1.93315	NA	NA	1.09601	NA	2.13338	NA	1.30076	1.45452	NA	NA	NA	0.855229	3.29136	NA	NA	NA	1.46959	2 yrs
MDGA2	0.984821	0.78151	NA	0.189985	NA	NA	0.803435	0.971899	0.513907	NA	NA	0.413645	NA	0.996202	NA	0.313923	0.692037	0.30531	0.558893	NA	0.742905	0.525568	0.831797	NA	NA	0.378556	3 yrs
MDGA2	1.03867	NA	NA	0.333195	NA	NA	NA	NA	1.04025	NA	NA	NA	NA	NA	NA	1.00683	0.551355	1.1704	1.16352	NA	NA	1.24781	NA	NA	NA	0.941419	3 yrs
MDGA2	0.887614	NA	NA	0.310222	NA	NA	0.5665	NA	NA	NA	NA	1.07994	NA	NA	NA	1.52648	NA	NA	NA	NA	NA	NA	0.538886	NA	NA	0.835926	4 yrs
MDGA2	0.597661	0.486161	NA	0.346745	NA	NA	0.573263	0.562306	0.506379	NA	NA	0.974839	NA	0.829085	NA	0.356896	0.3488	0.444994	0.575037	NA	0.412143	0.569964	0.494214	NA	NA	0.40947	8 yrs
MDGA2	1.28963	1.06678	NA	0.771181	NA	NA	1.2117	1.25631	2.3193	NA	NA	NA	NA	NA	NA	2.00611	2.50926	1.68246	NA	NA	NA	2.63544	NA	NA	NA	1.98687	8 yrs
MDGA2	0.689692	0.913468	NA	0.254135	NA	NA	0.975425	0.753506	0.953024	NA	NA	NA	NA	1.23909	NA	1.02043	1.26948	1.54066	1.28566	NA	1.32606	1.08572	NA	NA	NA	0.976791	11 yrs
MDGA2	0.73525	0.800238	NA	0.377463	NA	NA	1.07857	0.464947	0.878357	NA	NA	0.417029	NA	0.788373	NA	0.816846	0.838635	1.02874	1.19864	NA	0.965323	0.755891	0.572152	NA	NA	1.12172	13 yrs
MDGA2	2.12408	NA	NA	0.918814	NA	NA	NA	NA	2.20829	NA	NA	NA	NA	NA	NA	2.39363	1.84428	NA	NA	NA	NA	NA	NA	NA	NA	NA	15 yrs
MDGA2	NA	1.07947	NA	0.274753	NA	NA	1.11174	0.665544	1.06198	NA	NA	NA	NA	0.913901	NA	0.735294	0.767528	0.962409	0.842537	NA	0.769499	0.997544	NA	NA	NA	0.825566	18 yrs
MDGA2	0.570735	1.25159	NA	0.570603	NA	NA	0.988106	0.549805	0.681491	NA	NA	1.33001	NA	0.922314	NA	1.21367	1.41584	1.3156	0.962113	NA	1.43773	1.08349	1.32865	NA	NA	0.768581	19 yrs
MDGA2	2.30238	2.29154	NA	0.839351	NA	NA	2.67158	1.60797	2.32873	NA	NA	2.68195	NA	2.68371	NA	2.47803	3.01808	2.51342	2.58567	NA	3.09892	2.90407	0.931005	NA	NA	3.04027	21 yrs
MDGA2	0.989274	1.10032	NA	0.558695	NA	NA	NA	0.886731	1.3758	NA	NA	0.989653	NA	1.0085	NA	1.24633	1.24139	1.08914	0.815277	NA	1.00287	NA	0.837961	NA	NA	1.04789	23 yrs
MDGA2	0.62055	0.764887	NA	0.431875	NA	NA	0.891243	0.444596	0.651125	NA	NA	0.771128	NA	0.619391	NA	0.787324	0.684893	0.443449	0.807801	NA	0.647559	1.03339	0.299162	NA	NA	0.421913	30 yrs
MDGA2	0.830541	1.06378	NA	0.376634	NA	NA	2.39951	0.656461	1.35809	NA	NA	1.26375	NA	1.23736	NA	1.21949	1.41641	1.76821	0.871859	NA	1.10299	1.75658	0.963726	NA	NA	1.49846	36 yrs
MDGA2	0.481484	1.39126	NA	0.299943	NA	NA	1.38354	1.01193	1.10067	NA	NA	1.77184	NA	1.03809	NA	1.33513	1.04076	1.77797	1.10403	NA	0.617381	0.555414	0.421421	NA	NA	1.13728	37 yrs
MDGA2	0.735142	NA	NA	0.341864	NA	NA	0.4461	1.01001	0.98638	NA	NA	1.34468	NA	1.66295	NA	1.49515	1.83109	0.935506	0.718469	NA	0.671508	1.66137	0.622329	NA	NA	1.66514	40 yrs
MEGF9	18.1005	14.51	17.0061	NA	NA	14.9111	14.6407	12.5798	22.2067	17.5269	16.2885	NA	16.5942	13.2338	17.9514	20.999	NA	NA	NA	19.6634	NA	NA	NA	NA	22.4353	19.0026	8 pcw
MEGF9	18.0219	14.7295	12.8814	NA	NA	19.942	14.6974	18.3326	NA	12.2159	14.9882	NA	19.384	14.4424	22.7574	NA	NA	NA	NA	14.3339	NA	NA	NA	24.4304	24.0598	NA	9 pcw
MEGF9	17.8882	31.0077	NA	30.316	35.3418	21.7059	33.0579	15.97	26.9403	NA	NA	NA	NA	32.7362	NA	27.9124	28.483	26.1139	29.4713	NA	28.6331	26.2699	25.2275	NA	NA	31.1914	12 pcw
MEGF9	22.7294	29.7665	NA	NA	NA	27.8665	35.1736	24.7343	34.6221	NA	NA	NA	NA	31.8703	NA	31.8544	34.3929	34.6764	28.0908	NA	28.4709	28.0235	21.851	NA	NA	32.1932	12 pcw
MEGF9	24.4617	NA	NA	NA	NA	28.6392	28.1157	25.1578	28.4176	NA	NA	NA	NA	30.1775	NA	NA	29.0738	29.8279	28.4992	NA	26.5942	33.1113	28.5347	NA	NA	24.719	12 pcw
MEGF9	16.2238	23.6135	NA	NA	21.0482	NA	22.2171	15.2803	22.1908	NA	NA	21.2175	NA	18.8505	NA	28.3393	22.2912	22.8482	25.4508	NA	23.2122	20.1443	16.7887	NA	NA	21.8808	13 pcw
MEGF9	25.2337	17.3641	NA	NA	15.4217	NA	28.6744	15.3956	23.7682	NA	NA	NA	NA	25.1786	NA	21.4987	30.2953	22.6513	22.0882	NA	28.8124	27.5267	27.5072	NA	NA	22.1508	13 pcw
MEGF9	15.6191	27.1054	NA	NA	NA	NA	23.5707	19.0518	24.5031	NA	NA	NA	NA	21.3405	NA	NA	21.7415	20.3857	31.8904	NA	22.2548	21.0189	15.2315	NA	NA	27.663	13 pcw
MEGF9	13.3358	10.4503	NA	13.8158	NA	NA	12.4641	22.1879	22.0418	NA	NA	17.9573	NA	13.7621	NA	13.7611	16.2007	16.0666	30.955	25.5755	26.4886	13.5012	21.2308	NA	NA	15.0633	16 pcw
MEGF9	28.589	21.2216	NA	NA	NA	NA	23.6621	22.8099	22.5107	NA	NA	23.4678	NA	25.2348	NA	18.7582	24.0645	26.7273	NA	NA	NA	21.5463	24.2718	NA	NA	24.9782	16 pcw
MEGF9	NA	23.5025	NA	NA	NA	NA	31.5459	NA	NA	NA	NA	29.8641	NA	NA	NA	21.5227	21.9765	24.352	NA	NA	NA	26.2926	28.1883	NA	NA	24.5372	16 pcw
MEGF9	17.4795	17.8183	NA	16.8757	NA	NA	16.2182	12.6244	NA	NA	NA	16.4791	NA	20.0209	NA	11.7	22.0782	17.7111	NA	16.9952	NA	14.0208	10.2775	NA	NA	15.3268	17 pcw
MEGF9	NA	11.2514	NA	NA	NA	NA	12.709	11.5559	NA	NA	NA	12.2912	NA	NA	NA	10.0177	6.51055	11.1906	NA	7.33789	NA	5.51515	12.1993	NA	NA	13.8954	19 pcw
MEGF9	22.2141	21.1789	NA	17.4406	NA	NA	16.5187	24.6139	12.1733	NA	NA	NA	NA	17.449	NA	19.0752	20.3574	NA	22.5379	NA	23.2523	20.9679	21.5505	NA	NA	22.2034	21 pcw
MEGF9	NA	NA	NA	20.2778	NA	NA	NA	NA	23.7902	NA	NA	NA	NA	NA	NA	NA	NA	NA	NA	NA	NA	NA	NA	NA	NA	NA	21 pcw
MEGF9	14.8244	22.2887	NA	22.1749	NA	NA	22.5251	18.9726	20.3499	NA	NA	19.3268	NA	19.4828	NA	15.0965	21.9176	21.118	17.7882	NA	19.6406	18.5035	20.7572	NA	NA	18.8904	24 pcw
MEGF9	NA	NA	NA	NA	NA	NA	NA	NA	NA	NA	NA	NA	NA	NA	NA	NA	NA	13.4936	NA	NA	NA	NA	NA	NA	NA	NA	25 pcw
MEGF9	NA	NA	NA	NA	NA	NA	12.2282	NA	NA	NA	NA	NA	NA	NA	NA	25.1579	NA	NA	NA	NA	NA	11.7604	NA	NA	NA	NA	26 pcw
MEGF9	NA	NA	NA	5.76662	NA	NA	NA	NA	NA	NA	NA	NA	NA	NA	NA	NA	NA	NA	NA	NA	NA	NA	NA	NA	NA	6.78673	35 pcw
MEGF9	6.97108	9.93771	NA	13.2422	NA	NA	10.6939	7.2809	10.2762	NA	NA	5.93264	NA	11.8007	NA	11.1282	12.6418	12.9841	7.5374	NA	10.6564	10.9163	6.50136	NA	NA	10.1265	37 pcw
MEGF9	13.2633	16.0495	NA	21.2857	NA	NA	9.40455	18.8087	18.1689	NA	NA	23.2505	NA	9.36817	NA	18.8846	15.8979	9.35911	11.8043	NA	15.0315	18.2852	10.9733	NA	NA	9.10072	4 mos
MEGF9	7.94164	15.6048	NA	14.2818	NA	NA	15.1432	12.2066	9.44313	NA	NA	20.0965	NA	14.1724	NA	8.92031	NA	14.1223	13.5179	NA	NA	17.0256	12.0668	NA	NA	14.9318	4 mos
MEGF9	11.6754	NA	NA	NA	NA	NA	NA	NA	14.9268	NA	NA	NA	NA	NA	NA	13.819	NA	NA	NA	NA	NA	NA	NA	NA	NA	NA	4 mos
MEGF9	NA	11.2008	NA	12.7401	NA	NA	7.51242	NA	7.10377	NA	NA	7.95075	NA	9.80194	NA	7.90603	8.71023	NA	NA	NA	9.40426	7.57242	NA	NA	NA	NA	10 mos
MEGF9	23.2492	23.6076	NA	27.3762	NA	NA	20.3268	31.1347	23.8153	NA	NA	27.3676	NA	21.9023	NA	23.1036	23.0475	22.0961	18.9884	NA	22.7703	23.2171	15.9143	NA	NA	25.0015	1 yrs
MEGF9	NA	3.80579	NA	6.34366	NA	NA	6.9666	6.02416	3.77746	NA	NA	7.84949	NA	3.63331	NA	4.88775	5.44837	NA	NA	NA	6.12714	6.10221	NA	NA	NA	6.13152	2 yrs
MEGF9	10.2312	11.3663	NA	12.8131	NA	NA	13.4475	20.2185	9.66332	NA	NA	13.1618	NA	13.3095	NA	9.63836	13.2325	6.91378	12.8156	NA	11.7123	12.8627	11.3743	NA	NA	13.6914	3 yrs
MEGF9	12.2282	NA	NA	17.0233	NA	NA	NA	NA	13.4936	NA	NA	NA	NA	NA	NA	14.4923	12.6636	12.9656	12.9521	NA	NA	11.7604	NA	NA	NA	12.0251	3 yrs
MEGF9	10.6802	NA	NA	14.3912	NA	NA	7.29174	NA	NA	NA	NA	19.2748	NA	NA	NA	13.2293	NA	NA	NA	NA	NA	NA	10.734	NA	NA	10.4745	4 yrs
MEGF9	13.0756	12.0663	NA	13.1778	NA	NA	14.7311	21.964	14.6105	NA	NA	21.4214	NA	14.1468	NA	15.2121	13.4402	16.3093	13.0471	NA	14.2994	17.6839	10.0766	NA	NA	13.5123	8 yrs
MEGF9	19.4002	13.1668	NA	23.4032	NA	NA	15.8945	33.7712	26.6846	NA	NA	NA	NA	NA	NA	20.9355	28.439	23.9015	NA	NA	NA	19.6652	NA	NA	NA	24.0158	8 yrs
MEGF9	14.9676	19.2891	NA	18.1582	NA	NA	17.9324	20.4892	19.4807	NA	NA	NA	NA	25.3155	NA	16.535	19.8395	24.5791	20.0794	NA	22.7775	18.7511	NA	NA	NA	16.8686	11 yrs
MEGF9	15.5373	18.5286	NA	20.535	NA	NA	17.603	15.5012	16.7169	NA	NA	18.262	NA	15.6926	NA	14.5644	15.0865	19.1275	19.5632	NA	16.4484	17.4434	12.9324	NA	NA	20.8562	13 yrs
MEGF9	29.0702	NA	NA	21.6445	NA	NA	NA	NA	23.6643	NA	NA	NA	NA	NA	NA	25.004	26.8513	NA	NA	NA	NA	NA	NA	NA	NA	NA	15 yrs
MEGF9	NA	9.57472	NA	9.47631	NA	NA	20.5108	12.9189	15.7945	NA	NA	NA	NA	12.6424	NA	9.30733	11.3074	11.9277	11.1079	NA	9.25924	15.6697	NA	NA	NA	13.6449	18 yrs
MEGF9	12.7101	19.2034	NA	18.2994	NA	NA	16.1667	19.8795	16.5808	NA	NA	24.6862	NA	19.7848	NA	17.308	21.6897	23.2715	17.3972	NA	20.6686	13.0862	24.4063	NA	NA	16.4153	19 yrs
MEGF9	29.7299	27.1146	NA	26.1056	NA	NA	27.3994	24.2981	25.3764	NA	NA	29.3579	NA	26.5939	NA	24.2684	31.3145	23.6131	25.9052	NA	26.2882	22.6315	20.3686	NA	NA	27.8805	21 yrs
MEGF9	18.9773	20.9921	NA	20.1073	NA	NA	NA	24.3772	20.575	NA	NA	21.1599	NA	22.6562	NA	22.462	23.2755	22.3184	18.0221	NA	21.8246	NA	14.2686	NA	NA	19.7411	23 yrs
MEGF9	18.0096	13.3051	NA	16.9319	NA	NA	19.8971	16.6073	13.2825	NA	NA	15.2442	NA	11.38	NA	14.4557	12.8154	8.99339	12.885	NA	11.7812	9.87043	14.6238	NA	NA	12.8114	30 yrs
MEGF9	16.2851	10.9323	NA	16.1755	NA	NA	20.5904	18.6611	18.7866	NA	NA	19.1444	NA	14.4991	NA	15.4983	12.1038	15.0671	10.6523	NA	12.1936	18.117	17.8269	NA	NA	14.9174	36 yrs
MEGF9	20.4462	24.8885	NA	16.96	NA	NA	23.5002	24.0004	21.6343	NA	NA	22.7666	NA	17.9029	NA	15.1871	20.1676	23.3418	18.433	NA	10.9926	16.311	15.3169	NA	NA	18.3916	37 yrs
MEGF9	11.0185	NA	NA	8.54883	NA	NA	12.5838	10.2879	15.9609	NA	NA	17.7562	NA	22.5325	NA	20.0007	22.9782	9.57827	8.62186	NA	12.0418	14.9438	18.1789	NA	NA	24.2236	40 yrs
METTL4	3.02631	4.9349	5.01411	NA	NA	2.82916	5.68145	4.19817	3.85492	4.37295	5.74738	NA	5.41778	4.56372	4.69813	3.54598	NA	NA	NA	4.64398	NA	NA	NA	NA	1.75877	5.27645	8 pcw
METTL4	4.35647	3.65191	5.05796	NA	NA	1.90135	3.04885	3.27986	NA	3.89395	4.67137	NA	4.40377	3.36084	3.68632	NA	NA	NA	NA	4.25834	NA	NA	NA	4.12681	1.64567	NA	9 pcw
METTL4	4.73201	2.94862	NA	2.89561	2.73224	2.35575	2.88951	4.60396	3.70402	NA	NA	NA	NA	3.06757	NA	2.27882	2.58544	2.35801	2.39233	NA	2.6867	2.36733	4.44877	NA	NA	2.62713	12 pcw
METTL4	3.74887	2.5539	NA	NA	NA	2.19303	3.19265	3.45416	2.30443	NA	NA	NA	NA	4.53349	NA	2.48419	2.33128	2.82281	1.83134	NA	2.49402	2.45099	3.94088	NA	NA	2.74653	12 pcw
METTL4	4.33864	NA	NA	NA	NA	2.96287	2.93475	3.48878	3.68359	NA	NA	NA	NA	2.74624	NA	NA	3.38371	3.10518	2.4137	NA	2.73499	2.54242	2.38879	NA	NA	2.84196	12 pcw
METTL4	3.12559	2.23327	NA	NA	1.52907	NA	2.109	3.26642	2.83131	NA	NA	1.85314	NA	3.36744	NA	2.29069	1.59126	1.86659	1.84826	NA	1.68941	2.32177	1.38318	NA	NA	1.58699	13 pcw
METTL4	2.76272	3.77846	NA	NA	1.48997	NA	2.01053	2.10944	1.64112	NA	NA	NA	NA	2.6434	NA	2.54512	2.00383	3.10178	1.60683	NA	1.93173	2.05766	1.87966	NA	NA	2.21647	13 pcw
METTL4	3.18226	2.39496	NA	NA	NA	NA	2.08429	2.55184	2.55007	NA	NA	NA	NA	2.16216	NA	NA	1.86202	1.7316	1.85622	NA	1.63998	2.52069	2.24196	NA	NA	1.7104	13 pcw
METTL4	2.55622	2.99971	NA	2.16324	NA	NA	2.71378	2.35784	1.90961	NA	NA	3.07634	NA	1.93746	NA	2.42358	2.61653	2.05213	2.24932	2.09735	1.88849	2.47211	2.62593	NA	NA	2.05104	16 pcw
METTL4	2.84495	1.77719	NA	NA	NA	NA	1.62944	4.30105	2.82295	NA	NA	1.48254	NA	1.72938	NA	1.77237	2.23197	2.34253	NA	NA	NA	3.03274	1.82605	NA	NA	1.4462	16 pcw
METTL4	NA	3.21248	NA	NA	NA	NA	3.31825	NA	NA	NA	NA	3.29855	NA	NA	NA	2.26954	1.39889	2.25765	NA	NA	NA	3.49896	2.69424	NA	NA	1.66483	16 pcw
METTL4	3.4063	2.30792	NA	2.63155	NA	NA	1.64492	1.58956	NA	NA	NA	2.39008	NA	2.51329	NA	1.68998	2.48201	2.3321	NA	1.94408	NA	1.94603	1.59975	NA	NA	1.9315	17 pcw
METTL4	NA	1.87367	NA	NA	NA	NA	1.5369	1.90439	NA	NA	NA	1.56697	NA	NA	NA	1.26801	1.04598	1.38476	NA	1.06666	NA	0.956296	2.07635	NA	NA	1.63579	19 pcw
METTL4	2.53613	1.75021	NA	2.5526	NA	NA	1.58515	2.14774	1.66726	NA	NA	NA	NA	1.50088	NA	1.62842	1.61298	NA	2.28008	NA	1.97332	1.81868	1.55756	NA	NA	2.5472	21 pcw
METTL4	NA	NA	NA	2.73205	NA	NA	NA	NA	2.00093	NA	NA	NA	NA	NA	NA	NA	NA	NA	NA	NA	NA	NA	NA	NA	NA	NA	21 pcw
METTL4	3.80662	2.51559	NA	3.02195	NA	NA	2.16376	3.8015	2.3441	NA	NA	2.64309	NA	2.76134	NA	2.08352	2.14954	2.14326	2.84163	NA	2.16079	2.52063	3.34434	NA	NA	2.35195	24 pcw
METTL4	NA	NA	NA	NA	NA	NA	NA	NA	NA	NA	NA	NA	NA	NA	NA	NA	NA	1.52664	NA	NA	NA	NA	NA	NA	NA	NA	25 pcw
METTL4	NA	NA	NA	NA	NA	NA	1.16343	NA	NA	NA	NA	NA	NA	NA	NA	3.48878	NA	NA	NA	NA	NA	1.08248	NA	NA	NA	NA	26 pcw
METTL4	NA	NA	NA	2.1214	NA	NA	NA	NA	NA	NA	NA	NA	NA	NA	NA	NA	NA	NA	NA	NA	NA	NA	NA	NA	NA	1.94126	35 pcw
METTL4	2.24301	1.90222	NA	2.80111	NA	NA	2.00623	1.95287	1.81858	NA	NA	2.09716	NA	1.74105	NA	2.06031	2.26077	2.32755	2.38024	NA	2.31832	1.87294	2.08125	NA	NA	2.38757	37 pcw
METTL4	1.62492	2.14672	NA	3.02623	NA	NA	2.21493	2.04048	3.10198	NA	NA	1.84637	NA	1.89262	NA	3.16249	2.89031	2.54501	2.12529	NA	2.33162	1.66574	1.58454	NA	NA	2.28607	4 mos
METTL4	1.95506	1.94232	NA	2.3914	NA	NA	2.15519	2.00437	3.43304	NA	NA	1.78064	NA	2.57496	NA	2.57752	NA	2.24586	2.43132	NA	NA	2.68476	2.69331	NA	NA	2.08755	4 mos
METTL4	1.85749	NA	NA	NA	NA	NA	NA	NA	2.47564	NA	NA	NA	NA	NA	NA	2.36652	NA	NA	NA	NA	NA	NA	NA	NA	NA	NA	4 mos
METTL4	NA	1.44278	NA	2.00171	NA	NA	1.35629	NA	1.31397	NA	NA	0.687052	NA	1.29678	NA	1.06762	1.48433	NA	NA	NA	1.35818	1.23862	NA	NA	NA	NA	10 mos
METTL4	1.9849	1.75537	NA	2.94059	NA	NA	2.50152	2.0639	2.47908	NA	NA	1.84562	NA	2.02367	NA	2.2677	3.12386	2.33929	1.82435	NA	2.47114	3.2822	2.84528	NA	NA	2.46018	1 yrs
METTL4	NA	0.490083	NA	0.543057	NA	NA	1.27818	0.941372	0.648158	NA	NA	0.882985	NA	0.662473	NA	0.454504	0.566485	NA	NA	NA	0.970219	0.774523	NA	NA	NA	0.947605	2 yrs
METTL4	1.15247	1.15831	NA	1.42566	NA	NA	1.18337	1.16521	1.57122	NA	NA	1.44633	NA	0.978322	NA	1.48518	2.3292	1.0236	2.23658	NA	1.8136	1.93232	1.25289	NA	NA	2.07295	3 yrs
METTL4	1.16344	NA	NA	1.98862	NA	NA	NA	NA	1.52663	NA	NA	NA	NA	NA	NA	1.74569	1.64455	2.04301	1.47754	NA	NA	1.08248	NA	NA	NA	1.53731	3 yrs
METTL4	1.72622	NA	NA	2.97523	NA	NA	1.19588	NA	NA	NA	NA	2.19009	NA	NA	NA	2.91522	NA	NA	NA	NA	NA	NA	2.45651	NA	NA	1.54455	4 yrs
METTL4	1.81503	1.55739	NA	1.9652	NA	NA	2.38847	2.81599	2.60367	NA	NA	1.65492	NA	2.2417	NA	2.44664	3.15366	3.36455	2.00226	NA	2.04955	3.06722	3.71494	NA	NA	2.31529	8 yrs
METTL4	2.84185	2.6121	NA	1.50728	NA	NA	2.3543	3.02897	3.87247	NA	NA	NA	NA	NA	NA	3.53757	2.69765	1.94402	NA	NA	NA	2.1675	NA	NA	NA	3.17788	8 yrs
METTL4	2.31172	2.71233	NA	2.50648	NA	NA	2.36974	3.66376	4.46194	NA	NA	NA	NA	3.12673	NA	3.04546	2.95646	2.68216	2.76721	NA	3.54366	2.37456	NA	NA	NA	2.19005	11 yrs
METTL4	1.7086	2.225	NA	2.72332	NA	NA	2.20397	1.64198	1.44624	NA	NA	1.55007	NA	1.69251	NA	1.63209	1.43067	2.64322	1.83277	NA	2.20968	2.12849	1.89866	NA	NA	2.56576	13 yrs
METTL4	3.16827	NA	NA	3.07002	NA	NA	NA	NA	2.83655	NA	NA	NA	NA	NA	NA	3.83291	3.02571	NA	NA	NA	NA	NA	NA	NA	NA	NA	15 yrs
METTL4	NA	1.04245	NA	1.80215	NA	NA	1.90108	1.27426	1.72007	NA	NA	NA	NA	1.3876	NA	0.592489	0.919481	1.12003	1.23348	NA	0.874191	1.44771	NA	NA	NA	1.18818	18 yrs
METTL4	1.42049	2.29105	NA	2.7306	NA	NA	1.73258	2.09069	1.87929	NA	NA	1.80174	NA	2.0717	NA	2.61364	2.39113	3.85441	2.00343	NA	2.88918	2.22636	4.03859	NA	NA	1.87643	19 yrs
METTL4	2.76128	2.25098	NA	2.62233	NA	NA	2.20302	2.50199	2.98166	NA	NA	1.91853	NA	3.06877	NA	2.26319	2.43823	3.13817	2.176	NA	2.53344	2.87156	2.76456	NA	NA	1.9234	21 yrs
METTL4	2.02511	1.70382	NA	2.47019	NA	NA	NA	1.8716	1.84981	NA	NA	1.5401	NA	1.90163	NA	2.35617	2.13299	1.76447	1.1624	NA	1.85387	NA	2.2463	NA	NA	1.91054	23 yrs
METTL4	1.93809	1.53514	NA	2.73714	NA	NA	2.11871	1.29757	1.76661	NA	NA	1.18273	NA	1.31657	NA	1.67833	1.29336	1.35004	1.4232	NA	1.61274	1.25308	1.9938	NA	NA	1.24479	30 yrs
METTL4	1.92092	1.39323	NA	2.71819	NA	NA	2.75145	2.08132	2.45939	NA	NA	2.09536	NA	1.7973	NA	2.2752	1.7865	1.98611	1.79862	NA	2.0033	2.78125	3.27924	NA	NA	1.89265	36 yrs
METTL4	2.73641	3.76066	NA	3.14665	NA	NA	2.79219	2.55491	3.66478	NA	NA	1.77544	NA	2.14195	NA	1.88524	2.50314	2.53656	2.64028	NA	2.45772	3.45675	3.09291	NA	NA	2.34421	37 yrs
METTL4	2.65754	NA	NA	2.16922	NA	NA	1.86648	1.91944	1.71269	NA	NA	1.65917	NA	1.73288	NA	2.03677	2.63979	1.66016	1.02302	NA	1.98667	2.34389	2.5407	NA	NA	2.69164	40 yrs
METTL5	8.81633	16.6933	9.11065	NA	NA	12.6676	17.2116	14.5407	7.55118	8.91254	9.53365	NA	12.3069	14.9527	9.20067	8.32093	NA	NA	NA	9.35704	NA	NA	NA	NA	6.05052	12.4076	8 pcw
METTL5	6.31478	8.31752	5.7472	NA	NA	8.05025	6.70835	8.23029	NA	6.52093	7.47085	NA	9.27055	6.99299	7.64709	NA	NA	NA	NA	7.27335	NA	NA	NA	7.66833	5.52319	NA	9 pcw
METTL5	8.28111	6.7091	NA	14.6659	7.35942	6.48424	6.62849	15.8332	9.42328	NA	NA	NA	NA	7.21055	NA	5.56461	6.70689	6.37384	7.09473	NA	7.29852	6.76227	29.0568	NA	NA	6.60914	12 pcw
METTL5	6.37445	8.55932	NA	NA	NA	10.8923	7.80826	9.04426	5.40862	NA	NA	NA	NA	8.62961	NA	6.37893	6.96374	6.89731	4.87028	NA	7.43792	5.9867	8.96862	NA	NA	7.02825	12 pcw
METTL5	13.457	NA	NA	NA	NA	21.7816	10.4342	12.3206	10.808	NA	NA	NA	NA	10.0151	NA	NA	14.4949	9.82269	11.6283	NA	10.1595	10.82	9.71387	NA	NA	10.883	12 pcw
METTL5	8.20726	6.25796	NA	NA	6.6997	NA	12.7718	6.01311	5.01508	NA	NA	9.83412	NA	13.7763	NA	5.35363	7.34248	8.90729	5.17968	NA	9.85501	9.34566	11.2449	NA	NA	4.50957	13 pcw
METTL5	6.98255	14.9591	NA	NA	4.09708	NA	7.51554	11.0475	8.54418	NA	NA	NA	NA	9.34255	NA	7.4949	6.81622	8.44628	8.03154	NA	7.71899	6.65125	5.89674	NA	NA	13.0358	13 pcw
METTL5	4.79003	9.21984	NA	NA	NA	NA	6.71794	10.9847	5.82328	NA	NA	NA	NA	5.5722	NA	NA	5.50178	5.70743	8.01423	NA	4.41092	4.99993	4.65657	NA	NA	6.83478	13 pcw
METTL5	6.8706	8.22367	NA	3.95289	NA	NA	10.3473	5.15139	3.67702	NA	NA	13.0513	NA	6.65932	NA	7.36843	7.92477	4.63458	4.6236	9.68008	3.77131	6.41761	5.25065	NA	NA	8.4988	16 pcw
METTL5	9.09423	3.46031	NA	NA	NA	NA	3.01805	8.66564	8.8534	NA	NA	4.84566	NA	3.63187	NA	3.33223	4.02376	4.0266	NA	NA	NA	3.44906	3.76562	NA	NA	3.42587	16 pcw
METTL5	NA	17.9412	NA	NA	NA	NA	12.9301	NA	NA	NA	NA	20.34	NA	NA	NA	9.61102	6.62126	9.12362	NA	NA	NA	10.2671	9.51927	NA	NA	9.50189	16 pcw
METTL5	8.66687	10.5564	NA	10.9426	NA	NA	6.42623	9.23643	NA	NA	NA	20.1188	NA	9.22565	NA	6.24274	10.7041	9.43983	NA	9.83734	NA	4.81172	10.9838	NA	NA	6.09715	17 pcw
METTL5	NA	12.1968	NA	NA	NA	NA	9.30915	14.3178	NA	NA	NA	16.247	NA	NA	NA	11.012	14.9185	10.4934	NA	18.6754	NA	11.9416	11.3319	NA	NA	7.68044	19 pcw
METTL5	8.37647	7.79065	NA	7.17411	NA	NA	8.77331	10.4956	4.87693	NA	NA	NA	NA	11.2079	NA	7.94897	8.7183	NA	8.42554	NA	9.07935	6.98019	7.82727	NA	NA	8.84036	21 pcw
METTL5	NA	NA	NA	8.75659	NA	NA	NA	NA	7.86155	NA	NA	NA	NA	NA	NA	NA	NA	NA	NA	NA	NA	NA	NA	NA	NA	NA	21 pcw
METTL5	6.52899	8.72232	NA	8.1872	NA	NA	8.62305	11.5759	7.63473	NA	NA	14.2819	NA	10.461	NA	9.28466	8.64865	7.50778	10.1747	NA	6.23036	6.35685	6.12346	NA	NA	9.92938	24 pcw
METTL5	NA	NA	NA	NA	NA	NA	NA	NA	NA	NA	NA	NA	NA	NA	NA	NA	NA	8.1242	NA	NA	NA	NA	NA	NA	NA	NA	25 pcw
METTL5	NA	NA	NA	NA	NA	NA	7.32026	NA	NA	NA	NA	NA	NA	NA	NA	12.3207	NA	NA	NA	NA	NA	7.08394	NA	NA	NA	NA	26 pcw
METTL5	NA	NA	NA	9.62777	NA	NA	NA	NA	NA	NA	NA	NA	NA	NA	NA	NA	NA	NA	NA	NA	NA	NA	NA	NA	NA	8.25151	35 pcw
METTL5	8.35047	8.51742	NA	6.72005	NA	NA	8.78253	5.67601	6.45753	NA	NA	9.07185	NA	8.6796	NA	8.68266	8.47207	7.30383	7.0717	NA	9.60821	8.33583	5.91355	NA	NA	7.88147	37 pcw
METTL5	7.86646	11.1833	NA	8.39215	NA	NA	10.4427	8.47996	14.5694	NA	NA	10.467	NA	6.22357	NA	11.1745	9.18756	8.81114	6.04624	NA	9.78631	5.6706	8.62605	NA	NA	8.10337	4 mos
METTL5	5.79066	9.07793	NA	7.01792	NA	NA	8.00862	11.1559	12.0415	NA	NA	9.35459	NA	13.7704	NA	11.282	NA	12.0604	8.48281	NA	NA	7.58218	10.6175	NA	NA	11.2772	4 mos
METTL5	8.10934	NA	NA	NA	NA	NA	NA	NA	10.7539	NA	NA	NA	NA	NA	NA	11.0889	NA	NA	NA	NA	NA	NA	NA	NA	NA	NA	4 mos
METTL5	NA	10.7606	NA	6.48278	NA	NA	11.8141	NA	12.0227	NA	NA	14.5199	NA	12.5745	NA	9.54555	10.5087	NA	NA	NA	10.7974	9.63878	NA	NA	NA	NA	10 mos
METTL5	6.69373	5.69142	NA	6.0698	NA	NA	5.16256	7.67044	7.20616	NA	NA	8.36294	NA	6.45596	NA	5.83926	7.33315	5.92674	4.00068	NA	5.2799	5.63617	7.52104	NA	NA	6.32519	1 yrs
METTL5	NA	4.02595	NA	10.5697	NA	NA	7.68959	7.97902	3.99328	NA	NA	6.05645	NA	5.5019	NA	5.14992	3.97284	NA	NA	NA	4.40823	7.39453	NA	NA	NA	7.74968	2 yrs
METTL5	6.27957	6.71708	NA	4.02697	NA	NA	4.62522	6.5938	8.53785	NA	NA	4.40802	NA	6.92749	NA	6.99376	11.3506	10.1708	9.22106	NA	6.98997	7.61162	4.18865	NA	NA	12.4584	3 yrs
METTL5	7.32028	NA	NA	6.35364	NA	NA	NA	NA	8.12419	NA	NA	NA	NA	NA	NA	7.31461	7.37166	7.49482	8.48094	NA	NA	7.08391	NA	NA	NA	6.57353	3 yrs
METTL5	17.6005	NA	NA	12.5907	NA	NA	13.1847	NA	NA	NA	NA	16.273	NA	NA	NA	22.0232	NA	NA	NA	NA	NA	NA	13.6677	NA	NA	13.1752	4 yrs
METTL5	12.8866	15.2481	NA	5.51994	NA	NA	8.6798	9.54016	18.3362	NA	NA	7.6719	NA	8.44325	NA	14.6587	18.0532	12.1995	12.6862	NA	13.4309	12.8901	10.2726	NA	NA	12.1009	8 yrs
METTL5	5.90589	5.5026	NA	3.15953	NA	NA	3.6114	10.279	11.3837	NA	NA	NA	NA	NA	NA	4.42472	7.2031	3.808	NA	NA	NA	5.3538	NA	NA	NA	5.72499	8 yrs
METTL5	10.341	7.52161	NA	4.95022	NA	NA	6.55507	15.2293	14.7623	NA	NA	NA	NA	8.10728	NA	12.4786	7.49302	7.64613	6.17123	NA	9.06007	6.36278	NA	NA	NA	7.18436	11 yrs
METTL5	8.28179	7.60654	NA	5.93275	NA	NA	6.24751	5.57429	5.42251	NA	NA	4.73577	NA	6.1038	NA	6.42871	5.35137	7.97008	7.11216	NA	7.28901	6.7785	6.78495	NA	NA	8.07884	13 yrs
METTL5	7.94764	NA	NA	6.68008	NA	NA	NA	NA	9.53199	NA	NA	NA	NA	NA	NA	12.72	10.577	NA	NA	NA	NA	NA	NA	NA	NA	NA	15 yrs
METTL5	NA	6.55324	NA	7.81949	NA	NA	10.3008	6.0603	9.48076	NA	NA	NA	NA	8.93334	NA	4.80666	5.6317	7.01441	5.61146	NA	5.58395	7.37679	NA	NA	NA	7.55945	18 yrs
METTL5	5.47547	7.24449	NA	5.71702	NA	NA	5.26516	5.12388	6.11308	NA	NA	6.40792	NA	6.5505	NA	5.78815	6.55939	9.11676	5.73041	NA	6.53743	5.75096	6.62154	NA	NA	5.10453	19 yrs
METTL5	8.89989	9.48351	NA	6.41682	NA	NA	5.74031	9.33248	9.50285	NA	NA	7.82787	NA	9.93946	NA	6.63997	6.14564	8.34028	5.84077	NA	6.3256	8.03742	9.06988	NA	NA	7.15175	21 yrs
METTL5	6.49574	7.32725	NA	4.50451	NA	NA	NA	6.54396	7.11009	NA	NA	6.14391	NA	6.3233	NA	6.67428	9.46807	8.91111	6.15134	NA	9.33054	NA	5.4665	NA	NA	8.56869	23 yrs
METTL5	7.34218	5.88232	NA	4.62355	NA	NA	7.47974	5.1819	5.45509	NA	NA	5.29418	NA	4.08901	NA	5.46564	5.5347	4.4811	4.3784	NA	4.89159	5.65293	6.70339	NA	NA	5.4301	30 yrs
METTL5	6.57011	7.36629	NA	5.62688	NA	NA	6.62793	8.47468	8.2182	NA	NA	9.37652	NA	6.47284	NA	6.41775	5.6363	6.20025	7.06105	NA	6.44538	6.93329	8.85718	NA	NA	5.89427	36 yrs
METTL5	9.45633	14.1989	NA	6.28697	NA	NA	6.18481	7.10481	10.3477	NA	NA	6.78786	NA	5.05782	NA	4.2094	6.15136	6.22031	5.81736	NA	6.38777	9.52661	9.42262	NA	NA	5.61862	37 yrs
METTL5	20.876	NA	NA	9.66133	NA	NA	16.8431	27.7104	13.4951	NA	NA	12.6782	NA	11.8449	NA	10.3065	11.1402	16.3607	20.1863	NA	18.446	16.1506	9.70249	NA	NA	8.93194	40 yrs
OR2A12	0	0	0	NA	NA	0	0	0	0	0	0	NA	0	0	0	0	NA	NA	NA	0	NA	NA	NA	NA	0	0	8 pcw
OR2A12	0	0	0	NA	NA	0	0	0	NA	0	0	NA	0	0.036544	0	NA	NA	NA	NA	0	NA	NA	NA	0	0	NA	9 pcw
OR2A12	0	0	NA	0	0	0	0	0	0	NA	NA	NA	NA	0	NA	0	0	0	0	NA	0	0	0	NA	NA	0	12 pcw
OR2A12	0	0	NA	NA	NA	0	0	0	0	NA	NA	NA	NA	0	NA	0	0	0	0	NA	0	0	0	NA	NA	0	12 pcw
OR2A12	0	NA	NA	NA	NA	0	0	0	0	NA	NA	NA	NA	0	NA	NA	0	0	0	NA	0	0	0	NA	NA	0	12 pcw
OR2A12	0	0	NA	NA	0	NA	0	0	0	NA	NA	0	NA	0	NA	0	0	0	0	NA	0	0	0	NA	NA	0	13 pcw
OR2A12	0	0	NA	NA	0	NA	0	0	0	NA	NA	NA	NA	0	NA	0	0	0	0	NA	0	0	0	NA	NA	0	13 pcw
OR2A12	0	0	NA	NA	NA	NA	0	0	0	NA	NA	NA	NA	0	NA	NA	0	0	0	NA	0	0	0.042969	NA	NA	0	13 pcw
OR2A12	0	0	NA	0	NA	NA	0	0	0	NA	NA	0	NA	0	NA	0	0	0	0	0	0	0	0	NA	NA	0	16 pcw
OR2A12	0	0	NA	NA	NA	NA	0	0	0	NA	NA	0	NA	0	NA	0	0	0	NA	NA	NA	0	0	NA	NA	0	16 pcw
OR2A12	NA	0	NA	NA	NA	NA	0	NA	NA	NA	NA	0	NA	NA	NA	0	0	0	NA	NA	NA	0	0	NA	NA	0	16 pcw
OR2A12	0	0	NA	0	NA	NA	0	0	NA	NA	NA	0	NA	0	NA	0	0	0	NA	0	NA	0	0	NA	NA	0	17 pcw
OR2A12	NA	0	NA	NA	NA	NA	0	0	NA	NA	NA	0	NA	NA	NA	0	0	0	NA	0	NA	0	0	NA	NA	0	19 pcw
OR2A12	0	0	NA	0	NA	NA	0	0	0	NA	NA	NA	NA	0	NA	0	0	NA	0	NA	0	0	0	NA	NA	0	21 pcw
OR2A12	NA	NA	NA	0	NA	NA	NA	NA	0	NA	NA	NA	NA	NA	NA	NA	NA	NA	NA	NA	NA	NA	NA	NA	NA	NA	21 pcw
OR2A12	0	0	NA	0	NA	NA	0	0	0	NA	NA	0	NA	0	NA	0	0	0	0	NA	0	0	0	NA	NA	0	24 pcw
OR2A12	NA	NA	NA	NA	NA	NA	NA	NA	NA	NA	NA	NA	NA	NA	NA	NA	NA	0	NA	NA	NA	NA	NA	NA	NA	NA	25 pcw
OR2A12	NA	NA	NA	NA	NA	NA	0	NA	NA	NA	NA	NA	NA	NA	NA	0	NA	NA	NA	NA	NA	0	NA	NA	NA	NA	26 pcw
OR2A12	NA	NA	NA	0	NA	NA	NA	NA	NA	NA	NA	NA	NA	NA	NA	NA	NA	NA	NA	NA	NA	NA	NA	NA	NA	0	35 pcw
OR2A12	0	0	NA	0	NA	NA	0	0	0	NA	NA	0	NA	0	NA	0	0	0	0	NA	0	0	0	NA	NA	0	37 pcw
OR2A12	0	0	NA	0	NA	NA	0	0	0	NA	NA	0	NA	0	NA	0	0	0	0	NA	0	0	0	NA	NA	0	4 mos
OR2A12	0	0	NA	0	NA	NA	0	0	0	NA	NA	0	NA	0	NA	0	NA	0	0	NA	NA	0.042628	0	NA	NA	0	4 mos
OR2A12	0	NA	NA	NA	NA	NA	NA	NA	0	NA	NA	NA	NA	NA	NA	0	NA	NA	NA	NA	NA	NA	NA	NA	NA	NA	4 mos
OR2A12	NA	0	NA	0	NA	NA	0	NA	0	NA	NA	0.04885	NA	0	NA	0	0	NA	NA	NA	0	0	NA	NA	NA	NA	10 mos
OR2A12	0	0.080345	NA	0	NA	NA	0	0	0	NA	NA	0	NA	0	NA	0	0	0	0.084128	NA	0	0	0	NA	NA	0	1 yrs
OR2A12	NA	0	NA	0	NA	NA	0	0	0	NA	NA	0	NA	0	NA	0	0	NA	NA	NA	0	0	NA	NA	NA	0	2 yrs
OR2A12	0	0	NA	0	NA	NA	0	0	0	NA	NA	0	NA	0	NA	0.062586	0	0	0	NA	0	0	0	NA	NA	0	3 yrs
OR2A12	0	NA	NA	0	NA	NA	NA	NA	0	NA	NA	NA	NA	NA	NA	0	0.009383	0	0	NA	NA	0	NA	NA	NA	0	3 yrs
OR2A12	0	NA	NA	0	NA	NA	0	NA	NA	NA	NA	0.050734	NA	NA	NA	0	NA	NA	NA	NA	NA	NA	0	NA	NA	0	4 yrs
OR2A12	0	0	NA	0	NA	NA	0	0	0	NA	NA	0	NA	0	NA	0	0	0	0.060607	NA	0	0	0	NA	NA	0	8 yrs
OR2A12	0	0	NA	0	NA	NA	0.175976	0	0	NA	NA	NA	NA	NA	NA	0	0	0	NA	NA	NA	0	NA	NA	NA	0	8 yrs
OR2A12	0	0	NA	0	NA	NA	0	0	0	NA	NA	NA	NA	0	NA	0	0	0	0	NA	0	0	NA	NA	NA	0	11 yrs
OR2A12	0	0	NA	0	NA	NA	0	0	0	NA	NA	0	NA	0	NA	0	0	0	0	NA	0	0	0	NA	NA	0	13 yrs
OR2A12	0	NA	NA	0	NA	NA	NA	NA	0	NA	NA	NA	NA	NA	NA	0	0	NA	NA	NA	NA	NA	NA	NA	NA	NA	15 yrs
OR2A12	NA	0	NA	0	NA	NA	0	0	0	NA	NA	NA	NA	0	NA	0	0	0	0	NA	0	0	NA	NA	NA	0	18 yrs
OR2A12	0	0	NA	0	NA	NA	0	0	0	NA	NA	0	NA	0	NA	0	0	0	0	NA	0	0	0.145331	NA	NA	0	19 yrs
OR2A12	0	0	NA	0	NA	NA	0	0	0	NA	NA	0	NA	0	NA	0	0	0	0	NA	0	0	0	NA	NA	0	21 yrs
OR2A12	0	0	NA	0	NA	NA	NA	0	0	NA	NA	0	NA	0	NA	0	0	0	0	NA	0	NA	0	NA	NA	0	23 yrs
OR2A12	0	0	NA	0	NA	NA	0	0	0	NA	NA	0	NA	0	NA	0	0	0	0	NA	0	0	0	NA	NA	0	30 yrs
OR2A12	0	0	NA	0	NA	NA	0	0	0	NA	NA	0	NA	0	NA	0	0	0	0	NA	0	0	0	NA	NA	0	36 yrs
OR2A12	0	0	NA	0	NA	NA	0	0	0	NA	NA	0	NA	0	NA	0	0	0	0	NA	0	0	0	NA	NA	0	37 yrs
OR2A12	0	NA	NA	0	NA	NA	0	0	0	NA	NA	0	NA	0	NA	0	0	0	0	NA	0	0	0	NA	NA	0	40 yrs
PHACTR1	3.68361	2.30561	3.58283	NA	NA	4.20674	1.06306	2.74121	3.93178	4.75261	3.13527	NA	1.68697	1.09305	3.55963	4.89119	NA	NA	NA	4.29095	NA	NA	NA	NA	3.92208	2.56316	8 pcw
PHACTR1	5.4562	6.57885	4.99051	NA	NA	9.34188	6.51732	7.14914	NA	5.16287	6.01787	NA	6.83633	8.26547	8.34418	NA	NA	NA	NA	4.69793	NA	NA	NA	8.273	5.53942	NA	9 pcw
PHACTR1	4.02101	11.7938	NA	2.78812	4.18268	9.09596	9.51367	5.52481	5.93252	NA	NA	NA	NA	8.93122	NA	11.3481	11.1838	9.49208	9.9688	NA	10.7202	13.7901	2.43257	NA	NA	9.64154	12 pcw
PHACTR1	4.61631	9.92334	NA	NA	NA	5.96596	8.18865	5.90451	9.99148	NA	NA	NA	NA	5.11898	NA	9.04239	11.5843	9.76728	11.882	NA	8.73032	12.6732	3.29915	NA	NA	5.96707	12 pcw
PHACTR1	3.80439	NA	NA	NA	NA	2.86799	7.0987	5.42191	5.42537	NA	NA	NA	NA	8.04195	NA	NA	4.50864	7.4456	8.06212	NA	8.2682	9.61523	5.60236	NA	NA	5.14256	12 pcw
PHACTR1	4.07545	11.8595	NA	NA	4.71734	NA	6.16956	9.01166	7.12073	NA	NA	7.0775	NA	3.0218	NA	11.6967	11.9318	6.24673	11.138	NA	8.56363	10.9549	2.90038	NA	NA	10.404	13 pcw
PHACTR1	11.4516	3.6467	NA	NA	5.9649	NA	10.9774	6.44822	7.13237	NA	NA	NA	NA	6.32944	NA	6.50002	12.2545	5.29114	9.23036	NA	11.0027	17.5675	8.38258	NA	NA	4.64926	13 pcw
PHACTR1	7.02618	8.30482	NA	NA	NA	NA	10.6306	5.75495	12.6456	NA	NA	NA	NA	9.75179	NA	NA	10.5991	9.17635	11.8999	NA	12.9	15.4325	8.84941	NA	NA	12.0986	13 pcw
PHACTR1	9.53325	6.50246	NA	3.77633	NA	NA	7.25646	12.3221	9.60483	NA	NA	10.3284	NA	11.2289	NA	7.08885	10.5382	11.4086	12.2261	7.46529	13.8497	9.57639	8.96044	NA	NA	9.76341	16 pcw
PHACTR1	6.46013	11.7853	NA	NA	NA	NA	11.6917	5.46348	6.70965	NA	NA	10.8768	NA	11.234	NA	12.7555	13.8237	10.9429	NA	NA	NA	13.3995	12.3178	NA	NA	12.6234	16 pcw
PHACTR1	NA	3.83529	NA	NA	NA	NA	4.24604	NA	NA	NA	NA	3.45006	NA	NA	NA	7.27601	10.0634	7.28651	NA	NA	NA	4.43196	7.65728	NA	NA	6.83942	16 pcw
PHACTR1	6.1445	8.99962	NA	5.85167	NA	NA	8.32647	7.53648	NA	NA	NA	7.01505	NA	6.89025	NA	9.6848	9.6333	7.67073	NA	8.5651	NA	9.64388	7.1555	NA	NA	8.56697	17 pcw
PHACTR1	NA	6.17314	NA	NA	NA	NA	6.17823	5.02734	NA	NA	NA	6.94743	NA	NA	NA	4.32839	2.55309	4.47568	NA	1.85393	NA	2.00352	5.13889	NA	NA	8.21939	19 pcw
PHACTR1	7.03747	10.0951	NA	5.99946	NA	NA	7.85413	8.5933	7.10841	NA	NA	NA	NA	9.08598	NA	7.75433	9.4707	NA	7.98125	NA	9.09661	9.6731	7.02952	NA	NA	8.46785	21 pcw
PHACTR1	NA	NA	NA	6.33907	NA	NA	NA	NA	10.2839	NA	NA	NA	NA	NA	NA	NA	NA	NA	NA	NA	NA	NA	NA	NA	NA	NA	21 pcw
PHACTR1	5.06972	7.28997	NA	6.01337	NA	NA	6.68708	5.20193	7.01522	NA	NA	4.02652	NA	3.96325	NA	2.93735	7.07874	7.87389	5.82489	NA	9.25181	6.23154	6.46495	NA	NA	5.85323	24 pcw
PHACTR1	NA	NA	NA	NA	NA	NA	NA	NA	NA	NA	NA	NA	NA	NA	NA	NA	NA	1.93256	NA	NA	NA	NA	NA	NA	NA	NA	25 pcw
PHACTR1	NA	NA	NA	NA	NA	NA	1.4295	NA	NA	NA	NA	NA	NA	NA	NA	5.42191	NA	NA	NA	NA	NA	2.38733	NA	NA	NA	NA	26 pcw
PHACTR1	NA	NA	NA	2.13073	NA	NA	NA	NA	NA	NA	NA	NA	NA	NA	NA	NA	NA	NA	NA	NA	NA	NA	NA	NA	NA	2.31603	35 pcw
PHACTR1	4.05005	7.75455	NA	5.94196	NA	NA	9.00073	4.7697	10.1497	NA	NA	1.76701	NA	9.18712	NA	8.84334	8.30688	9.52979	5.59646	NA	7.08145	11.1736	4.45433	NA	NA	8.86453	37 pcw
PHACTR1	10.079	9.31865	NA	2.45623	NA	NA	4.56876	9.16715	11.2924	NA	NA	4.71395	NA	4.49854	NA	11.3449	10.181	3.97416	4.6056	NA	10.3786	12.6528	22.1306	NA	NA	5.59358	4 mos
PHACTR1	3.5625	11.5552	NA	4.35726	NA	NA	10.3214	3.8808	5.92589	NA	NA	5.31274	NA	6.1228	NA	5.1253	NA	9.69135	9.25694	NA	NA	16.1162	9.99324	NA	NA	10.0959	4 mos
PHACTR1	6.37514	NA	NA	NA	NA	NA	NA	NA	8.99288	NA	NA	NA	NA	NA	NA	9.07572	NA	NA	NA	NA	NA	NA	NA	NA	NA	NA	4 mos
PHACTR1	NA	10.4964	NA	2.93333	NA	NA	10.0541	NA	10.666	NA	NA	2.46506	NA	10.3043	NA	12.5999	9.57813	NA	NA	NA	11.1929	16.9362	NA	NA	NA	NA	10 mos
PHACTR1	14.2161	15.5898	NA	2.60904	NA	NA	17.8719	9.53758	16.6667	NA	NA	3.33452	NA	14.434	NA	17.7622	17.8082	19.297	16.0192	NA	21.3197	19.0868	38.3545	NA	NA	17.3161	1 yrs
PHACTR1	NA	1.50268	NA	0.451677	NA	NA	1.40894	0.751746	1.27509	NA	NA	0.315338	NA	1.15942	NA	1.34713	1.54148	NA	NA	NA	1.81293	1.24117	NA	NA	NA	1.41287	2 yrs
PHACTR1	1.65804	2.12108	NA	2.10823	NA	NA	2.85235	1.56033	4.11651	NA	NA	1.32644	NA	3.32953	NA	3.5138	2.06848	4.11646	3.99083	NA	1.64014	4.17672	3.12303	NA	NA	1.81733	3 yrs
PHACTR1	1.4295	NA	NA	2.62571	NA	NA	NA	NA	1.93256	NA	NA	NA	NA	NA	NA	1.85394	2.14655	2.35652	1.75263	NA	NA	2.38732	NA	NA	NA	2.02571	3 yrs
PHACTR1	1.9257	NA	NA	2.05066	NA	NA	1.71987	NA	NA	NA	NA	1.23564	NA	NA	NA	1.90181	NA	NA	NA	NA	NA	NA	7.46302	NA	NA	3.0386	4 yrs
PHACTR1	7.06123	8.51272	NA	1.96199	NA	NA	13.7477	9.78046	8.34745	NA	NA	1.7148	NA	14.161	NA	8.46513	7.00214	8.02546	5.63241	NA	5.31736	7.14593	15.044	NA	NA	10.7333	8 yrs
PHACTR1	8.9036	3.83765	NA	4.51715	NA	NA	5.72459	7.91361	11.3783	NA	NA	NA	NA	NA	NA	14.1537	10.3783	15.9589	NA	NA	NA	12.4989	NA	NA	NA	9.61134	8 yrs
PHACTR1	11.6341	13.7028	NA	4.33306	NA	NA	14.6528	2.68108	5.96091	NA	NA	NA	NA	11.3846	NA	10.1104	9.7714	15.9739	10.9807	NA	10.619	13.7774	NA	NA	NA	13.6903	11 yrs
PHACTR1	9.24171	13.0395	NA	2.71493	NA	NA	17.3472	5.90633	17.6014	NA	NA	1.52362	NA	17.8002	NA	17.5407	16.9235	13.5639	16.9831	NA	15.3863	11.3883	24.449	NA	NA	15.1478	13 yrs
PHACTR1	16.9809	NA	NA	4.2866	NA	NA	NA	NA	20.3343	NA	NA	NA	NA	NA	NA	16.7177	18.3837	NA	NA	NA	NA	NA	NA	NA	NA	NA	15 yrs
PHACTR1	NA	2.06141	NA	1.51124	NA	NA	6.28071	1.9149	2.79455	NA	NA	NA	NA	3.67582	NA	1.63556	3.88652	1.45353	2.01741	NA	1.80115	2.14698	NA	NA	NA	4.13684	18 yrs
PHACTR1	9.99194	14.9849	NA	3.30913	NA	NA	16.201	9.47634	12.0781	NA	NA	2.07389	NA	15.1641	NA	16.2392	14.2652	10.5424	12.118	NA	12.7323	13.3405	20.0934	NA	NA	13.1753	19 yrs
PHACTR1	11.4626	14.986	NA	2.57929	NA	NA	15.7436	9.1663	15.0078	NA	NA	1.25961	NA	13.8737	NA	16.4734	15.7291	15.6001	15.2474	NA	14.9537	15.7483	13.1482	NA	NA	16.74	21 yrs
PHACTR1	3.06185	10.8354	NA	2.21498	NA	NA	NA	4.47254	11.0701	NA	NA	1.10729	NA	9.34524	NA	7.95558	8.5384	6.19919	9.45459	NA	7.68593	NA	12.2872	NA	NA	9.49462	23 yrs
PHACTR1	6.63526	9.62706	NA	1.5069	NA	NA	8.50645	6.08723	10.8612	NA	NA	1.10093	NA	10.7408	NA	10.3783	9.66824	6.59848	10.3953	NA	9.15976	9.03442	7.15379	NA	NA	6.59147	30 yrs
PHACTR1	9.05307	9.58391	NA	2.40228	NA	NA	16.5386	6.7712	13.1338	NA	NA	0.992382	NA	8.89607	NA	12.5131	11.6768	11.3297	8.96585	NA	9.91462	12.0702	14.0643	NA	NA	9.99368	36 yrs
PHACTR1	7.89448	6.36712	NA	3.0962	NA	NA	10.1872	9.97647	10.2411	NA	NA	1.41763	NA	12.3456	NA	14.5812	16.0675	12.7189	12.26	NA	12.4478	9.24199	13.2797	NA	NA	12.6851	37 yrs
PHACTR1	3.02454	NA	NA	0.87576	NA	NA	4.90484	0.908067	8.17546	NA	NA	1.35708	NA	10.6261	NA	9.938	10.9394	4.81105	2.99439	NA	5.27413	5.01577	6.14614	NA	NA	9.61447	40 yrs
PRKAR2B	42.2971	29.9124	27.0418	NA	NA	61.218	31.6361	23.8128	55.1481	40.2274	35.515	NA	25.0158	33.3368	26.7746	37.4025	NA	NA	NA	26.9465	NA	NA	NA	NA	59.9287	35.6324	8 pcw
PRKAR2B	32.4762	19.7243	17.9042	NA	NA	70.958	18.1827	24.3792	NA	28.8805	35.6749	NA	22.1895	18.9865	28.7806	NA	NA	NA	NA	17.3838	NA	NA	NA	31.9581	56.035	NA	9 pcw
PRKAR2B	27.0076	58.7197	NA	68.9145	94.3602	56.8384	59.2996	43.825	69.021	NA	NA	NA	NA	61.1955	NA	66.3818	80.0275	72.4613	60.7629	NA	74.2494	61.4676	122.698	NA	NA	55.753	12 pcw
PRKAR2B	55.7401	64.1323	NA	NA	NA	96.7316	89.0603	52.4625	77.2423	NA	NA	NA	NA	73.2039	NA	74.8852	83.9002	91.9124	53.5578	NA	79.5044	54.5949	96.279	NA	NA	71.2073	12 pcw
PRKAR2B	56.1258	NA	NA	NA	NA	90.1588	67.376	54.2634	84.7093	NA	NA	NA	NA	70.8824	NA	NA	115.615	79.8812	87.2978	NA	86.8263	77.3684	78.6113	NA	NA	73.0108	12 pcw
PRKAR2B	28.1054	44.6739	NA	NA	38.2915	NA	65.8362	30.5662	49.2458	NA	NA	50.1556	NA	62.4695	NA	62.1337	68.7482	77.9007	48.4662	NA	68.0064	47.6843	67.3113	NA	NA	39.9679	13 pcw
PRKAR2B	60.1302	61.3621	NA	NA	23.0541	NA	69.8418	32.1818	59.0838	NA	NA	NA	NA	64.1313	NA	63.2077	84.3301	58.691	56.3006	NA	87.3489	71.6103	59.1393	NA	NA	66.9572	13 pcw
PRKAR2B	26.3213	65.8525	NA	NA	NA	NA	43.7159	43.2746	53.8894	NA	NA	NA	NA	40.801	NA	NA	56.9872	49.8262	92.0533	NA	44.9342	46.181	40.9871	NA	NA	65.9183	13 pcw
PRKAR2B	24.6219	16.7652	NA	25.1175	NA	NA	27.1543	41.982	34.1399	NA	NA	44.2415	NA	56.0453	NA	32.6381	60.0963	46.2524	77.3787	75.4292	69.986	43.5126	52.4592	NA	NA	42.9595	16 pcw
PRKAR2B	62.4964	30.8436	NA	NA	NA	NA	37.4386	18.8778	55.9177	NA	NA	46.7046	NA	37.9315	NA	38.4533	68.6573	57.1388	NA	NA	NA	38.9426	52.5868	NA	NA	53.7491	16 pcw
PRKAR2B	NA	69.1112	NA	NA	NA	NA	74.6419	NA	NA	NA	NA	106.326	NA	NA	NA	61.8499	57.7143	73.691	NA	NA	NA	63.9444	83.7388	NA	NA	72.9651	16 pcw
PRKAR2B	31.3916	66.5226	NA	34.7114	NA	NA	52.2013	29.5243	NA	NA	NA	70.5455	NA	69.0979	NA	35.5778	89.0074	67.7321	NA	72.0942	NA	38.368	43.3965	NA	NA	44.9962	17 pcw
PRKAR2B	NA	37.9582	NA	NA	NA	NA	41.6428	25.2907	NA	NA	NA	29.9638	NA	NA	NA	35.0542	36.9489	40.7593	NA	42.3166	NA	26.1759	28.3422	NA	NA	49.217	19 pcw
PRKAR2B	54.128	76.0414	NA	25.1341	NA	NA	61.1102	52.7657	33.4237	NA	NA	NA	NA	74.8632	NA	67.8771	74.1562	NA	78.6257	NA	92.099	66.6039	73.8838	NA	NA	49.0699	21 pcw
PRKAR2B	NA	NA	NA	26.8682	NA	NA	NA	NA	94.2444	NA	NA	NA	NA	NA	NA	NA	NA	NA	NA	NA	NA	NA	NA	NA	NA	NA	21 pcw
PRKAR2B	26.4546	80.8261	NA	46.005	NA	NA	98.8495	45.1783	70.1666	NA	NA	87.5858	NA	114.66	NA	81.8365	89.5395	86.2396	84.3747	NA	79.2658	48.0923	55.0324	NA	NA	100.649	24 pcw
PRKAR2B	NA	NA	NA	NA	NA	NA	NA	NA	NA	NA	NA	NA	NA	NA	NA	NA	NA	7.83419	NA	NA	NA	NA	NA	NA	NA	NA	25 pcw
PRKAR2B	NA	NA	NA	NA	NA	NA	7.15701	NA	NA	NA	NA	NA	NA	NA	NA	54.2635	NA	NA	NA	NA	NA	6.7896	NA	NA	NA	NA	26 pcw
PRKAR2B	NA	NA	NA	9.62312	NA	NA	NA	NA	NA	NA	NA	NA	NA	NA	NA	NA	NA	NA	NA	NA	NA	NA	NA	NA	NA	29.8319	35 pcw
PRKAR2B	10.2647	40.9955	NA	12.4166	NA	NA	50.9	5.34117	37.0579	NA	NA	5.08314	NA	46.4437	NA	45.8828	51.3156	44.5356	26.3185	NA	40.4175	31.5033	8.96134	NA	NA	43.8043	37 pcw
PRKAR2B	18.2824	37.3565	NA	11.0204	NA	NA	10.3077	30.1495	51.4986	NA	NA	33.8764	NA	7.33665	NA	45.7429	48.4996	8.00834	7.29455	NA	45.9945	37.9532	40.7217	NA	NA	9.29174	4 mos
PRKAR2B	6.39146	45.8991	NA	7.24314	NA	NA	47.1722	20.2148	19.6271	NA	NA	26.5554	NA	58.8986	NA	15.7604	NA	46.0412	32.4695	NA	NA	42.4282	39.5168	NA	NA	45.1808	4 mos
PRKAR2B	28.3236	NA	NA	NA	NA	NA	NA	NA	52.742	NA	NA	NA	NA	NA	NA	48.6719	NA	NA	NA	NA	NA	NA	NA	NA	NA	NA	4 mos
PRKAR2B	NA	26.2072	NA	5.09633	NA	NA	35.1531	NA	26.9881	NA	NA	17.8147	NA	37.4135	NA	24.0876	26.4316	NA	NA	NA	36.287	22.4936	NA	NA	NA	NA	10 mos
PRKAR2B	26.6704	25.325	NA	7.33635	NA	NA	30.0728	27.8472	35.2448	NA	NA	20.6635	NA	26.8432	NA	31.8234	35.3166	34.0553	23.1596	NA	29.5597	35.1925	41.6477	NA	NA	32.7407	1 yrs
PRKAR2B	NA	2.32285	NA	3.33353	NA	NA	4.97641	5.14172	2.10234	NA	NA	1.83329	NA	2.43734	NA	2.53671	2.2787	NA	NA	NA	2.38875	5.63963	NA	NA	NA	3.99289	2 yrs
PRKAR2B	5.68633	4.03033	NA	3.35461	NA	NA	4.83307	3.60092	10.0626	NA	NA	4.2551	NA	8.65733	NA	12.7466	20.3193	13.2554	15.2582	NA	6.41187	12.4954	5.20043	NA	NA	17.157	3 yrs
PRKAR2B	7.15703	NA	NA	6.99362	NA	NA	NA	NA	7.83418	NA	NA	NA	NA	NA	NA	11.9208	6.71451	8.5607	7.26864	NA	NA	6.78956	NA	NA	NA	6.91754	3 yrs
PRKAR2B	18.6871	NA	NA	7.26495	NA	NA	11.995	NA	NA	NA	NA	22.5781	NA	NA	NA	30.083	NA	NA	NA	NA	NA	NA	32.1947	NA	NA	22.9252	4 yrs
PRKAR2B	18.0988	20.056	NA	4.3843	NA	NA	19.152	26.4199	28.0461	NA	NA	15.6869	NA	25.5486	NA	29.9159	28.3469	32.9206	25.4051	NA	27.3385	35.0955	34.5779	NA	NA	19.2872	8 yrs
PRKAR2B	23.5235	35.9688	NA	5.84977	NA	NA	27.559	31.506	42.621	NA	NA	NA	NA	NA	NA	36.4867	31.5231	24.6038	NA	NA	NA	28.9561	NA	NA	NA	39.0057	8 yrs
PRKAR2B	19.9642	30.0002	NA	6.1368	NA	NA	28.9858	46.5153	58.5264	NA	NA	NA	NA	28.8115	NA	41.4731	38.2858	37.469	25.9369	NA	39.7607	23.1858	NA	NA	NA	28.7615	11 yrs
PRKAR2B	15.1944	19.8273	NA	7.4909	NA	NA	24.2575	12.3787	15.0578	NA	NA	6.98584	NA	20.6805	NA	17.9861	19.719	26.8393	23.9279	NA	22.99	17.9592	20.9453	NA	NA	22.5713	13 yrs
PRKAR2B	23.0128	NA	NA	7.4402	NA	NA	NA	NA	34.542	NA	NA	NA	NA	NA	NA	40.95	35.6972	NA	NA	NA	NA	NA	NA	NA	NA	NA	15 yrs
PRKAR2B	NA	7.08712	NA	5.68886	NA	NA	19.7936	7.52171	10.4302	NA	NA	NA	NA	12.4352	NA	4.78649	9.16549	7.28399	5.56602	NA	5.62663	8.84791	NA	NA	NA	13.8819	18 yrs
PRKAR2B	9.41729	21.6292	NA	5.83015	NA	NA	17.4221	15.8402	17.7591	NA	NA	13.2107	NA	20.5804	NA	22.5838	31.2699	31.8121	16.1715	NA	25.2342	20.9633	32.085	NA	NA	16.0605	19 yrs
PRKAR2B	33.0415	25.6933	NA	9.73544	NA	NA	28.0249	27.5867	39.5712	NA	NA	9.82967	NA	40.4134	NA	32.2511	35.3537	45.0676	28.2326	NA	34.5522	31.6412	29.4057	NA	NA	30.8526	21 yrs
PRKAR2B	10.7539	20.8937	NA	6.5197	NA	NA	NA	13.85	19.305	NA	NA	4.70047	NA	18.2681	NA	19.0774	24.4362	20.9821	16.8727	NA	22.3276	NA	16.4775	NA	NA	21.0989	23 yrs
PRKAR2B	15.1659	15.157	NA	6.09928	NA	NA	25.8081	10.3516	19.5642	NA	NA	9.71712	NA	14.7065	NA	19.7265	18.6411	10.0636	15.2986	NA	17.7851	15.0652	15.2755	NA	NA	11.7801	30 yrs
PRKAR2B	13.9142	14.5748	NA	6.97069	NA	NA	28.7428	15.9578	25.8216	NA	NA	16.1072	NA	20.4102	NA	25.0372	19.0852	21.7965	13.9292	NA	17.2387	30.0136	27.8077	NA	NA	18.4528	36 yrs
PRKAR2B	18.6931	41.733	NA	7.70526	NA	NA	21.3558	20.8333	26.7395	NA	NA	14.4672	NA	15.141	NA	16.9571	26.6565	24.9556	20.5066	NA	16.2682	19.2084	19.6273	NA	NA	17.5305	37 yrs
PRKAR2B	51.8743	NA	NA	4.69439	NA	NA	37.6825	37.2692	32.9313	NA	NA	10.6716	NA	41.105	NA	38.1144	48.0225	20.6416	16.9974	NA	34.3151	31.7082	26.189	NA	NA	44.8689	40 yrs
PUS7	2.29608	3.8519	5.17132	NA	NA	1.81222	3.78815	2.7271	2.74897	6.64364	3.84774	NA	4.25564	3.7672	5.13041	4.59226	NA	NA	NA	6.41262	NA	NA	NA	NA	1.3017	5.09762	8 pcw
PUS7	2.61468	5.84925	4.75224	NA	NA	0.947711	7.05819	2.34674	NA	5.71636	3.92002	NA	5.24613	3.52444	4.93756	NA	NA	NA	NA	7.21579	NA	NA	NA	4.65098	0.819804	NA	9 pcw
PUS7	2.94491	1.66986	NA	1.59814	1.42991	1.15932	2.05358	2.10578	2.15585	NA	NA	NA	NA	1.73275	NA	3.04769	2.72912	2.99353	1.9683	NA	2.30709	1.92262	0.864217	NA	NA	1.83177	12 pcw
PUS7	1.75354	2.38968	NA	NA	NA	1.03491	1.83733	2.22894	1.53305	NA	NA	NA	NA	1.36576	NA	1.49076	1.77759	2.1461	1.79408	NA	1.4734	1.48435	1.34782	NA	NA	1.15975	12 pcw
PUS7	3.19254	NA	NA	NA	NA	1.06351	2.32582	3.83964	2.56273	NA	NA	NA	NA	2.46499	NA	NA	2.18933	3.73333	2.84101	NA	2.68773	3.49798	1.42624	NA	NA	1.70728	12 pcw
PUS7	3.51254	1.81327	NA	NA	1.00043	NA	1.23852	2.51693	2.08866	NA	NA	0.71633	NA	1.65968	NA	3.58572	1.55012	1.40014	1.69239	NA	1.31097	2.25527	0.829318	NA	NA	1.35869	13 pcw
PUS7	2.98954	2.53849	NA	NA	1.6977	NA	2.11935	1.93084	1.4585	NA	NA	NA	NA	1.79037	NA	2.35039	3.4607	3.01996	1.32627	NA	2.30215	3.14596	1.15336	NA	NA	1.3432	13 pcw
PUS7	2.74279	2.01954	NA	NA	NA	NA	2.00295	1.44784	2.71258	NA	NA	NA	NA	1.91484	NA	NA	1.59144	1.88607	2.67862	NA	1.69978	2.18204	1.52255	NA	NA	2.22643	13 pcw
PUS7	2.75946	2.27771	NA	1.41424	NA	NA	2.36289	2.65917	2.71402	NA	NA	1.50183	NA	2.0411	NA	2.36132	2.5722	2.60417	3.53887	2.9565	2.85746	2.6306	1.29257	NA	NA	1.86373	16 pcw
PUS7	2.65652	3.11836	NA	NA	NA	NA	2.50503	4.3482	2.88689	NA	NA	0.951982	NA	2.78187	NA	2.85391	3.11229	3.84317	NA	NA	NA	4.10313	1.35429	NA	NA	2.58983	16 pcw
PUS7	NA	2.08448	NA	NA	NA	NA	2.29746	NA	NA	NA	NA	1.23091	NA	NA	NA	2.54418	2.11658	2.63082	NA	NA	NA	2.23626	0.988625	NA	NA	2.13044	16 pcw
PUS7	2.39387	2.90221	NA	2.20314	NA	NA	2.3464	1.79234	NA	NA	NA	1.1966	NA	2.84398	NA	3.20353	3.46388	3.68954	NA	2.697	NA	3.5567	1.11272	NA	NA	2.51261	17 pcw
PUS7	NA	1.77535	NA	NA	NA	NA	1.58626	1.80891	NA	NA	NA	1.08069	NA	NA	NA	1.7474	1.4811	1.99234	NA	1.42766	NA	1.176	1.11855	NA	NA	2.0569	19 pcw
PUS7	2.53956	2.53934	NA	2.69476	NA	NA	2.68021	2.45824	2.76777	NA	NA	NA	NA	2.32828	NA	2.60578	1.99475	NA	2.38925	NA	1.9836	3.50133	1.14427	NA	NA	2.77733	21 pcw
PUS7	NA	NA	NA	2.55473	NA	NA	NA	NA	2.76516	NA	NA	NA	NA	NA	NA	NA	NA	NA	NA	NA	NA	NA	NA	NA	NA	NA	21 pcw
PUS7	3.89007	2.45758	NA	1.85633	NA	NA	2.49704	2.36639	2.95758	NA	NA	1.27375	NA	2.1959	NA	2.28708	2.65836	2.45672	2.01682	NA	2.54196	3.94718	1.28925	NA	NA	2.02873	24 pcw
PUS7	NA	NA	NA	NA	NA	NA	NA	NA	NA	NA	NA	NA	NA	NA	NA	NA	NA	1.35581	NA	NA	NA	NA	NA	NA	NA	NA	25 pcw
PUS7	NA	NA	NA	NA	NA	NA	0.855349	NA	NA	NA	NA	NA	NA	NA	NA	3.83964	NA	NA	NA	NA	NA	0.933581	NA	NA	NA	NA	26 pcw
PUS7	NA	NA	NA	1.88124	NA	NA	NA	NA	NA	NA	NA	NA	NA	NA	NA	NA	NA	NA	NA	NA	NA	NA	NA	NA	NA	1.99484	35 pcw
PUS7	0.897311	1.39018	NA	1.52893	NA	NA	1.35245	1.32946	1.11553	NA	NA	0.808845	NA	1.16591	NA	1.6999	1.33747	1.50382	1.2068	NA	1.6052	1.58415	1.04147	NA	NA	1.40296	37 pcw
PUS7	1.26326	2.62703	NA	2.45562	NA	NA	1.90045	1.62516	3.07884	NA	NA	1.77431	NA	1.4328	NA	2.61592	1.7674	1.7202	1.38982	NA	1.63594	2.49427	1.39939	NA	NA	2.06172	4 mos
PUS7	1.39555	1.92925	NA	1.88166	NA	NA	1.56356	0.836395	2.22261	NA	NA	1.03653	NA	1.48913	NA	2.06793	NA	1.71108	1.97667	NA	NA	1.88303	1.63146	NA	NA	1.56175	4 mos
PUS7	1.4376	NA	NA	NA	NA	NA	NA	NA	1.44992	NA	NA	NA	NA	NA	NA	1.31594	NA	NA	NA	NA	NA	NA	NA	NA	NA	NA	4 mos
PUS7	NA	2.28099	NA	3.8654	NA	NA	1.37503	NA	1.38602	NA	NA	0.774927	NA	1.43464	NA	1.55284	1.61719	NA	NA	NA	1.0384	1.37287	NA	NA	NA	NA	10 mos
PUS7	1.54208	1.73116	NA	2.84762	NA	NA	1.7923	1.53853	1.86729	NA	NA	1.60292	NA	1.81831	NA	1.66106	2.34153	2.22159	1.31257	NA	1.64776	2.36784	1.95823	NA	NA	2.17245	1 yrs
PUS7	NA	0.246557	NA	0.885733	NA	NA	0.491101	0.487835	0.504684	NA	NA	0.518788	NA	0.257072	NA	0.628677	0.542661	NA	NA	NA	0.638998	0.641565	NA	NA	NA	0.27622	2 yrs
PUS7	0.366142	1.05023	NA	2.16623	NA	NA	0.780774	0.573558	0.539689	NA	NA	0.589118	NA	1.00614	NA	0.548384	0.520735	0.318732	0.56392	NA	1.06107	0.401983	0.508563	NA	NA	0.649392	3 yrs
PUS7	0.855351	NA	NA	2.86314	NA	NA	NA	NA	1.35581	NA	NA	NA	NA	NA	NA	1.31056	0.901331	0.945196	1.00557	NA	NA	0.933577	NA	NA	NA	1.13828	3 yrs
PUS7	0.986241	NA	NA	1.49536	NA	NA	0.705418	NA	NA	NA	NA	0.99886	NA	NA	NA	0.890805	NA	NA	NA	NA	NA	NA	1.11016	NA	NA	0.833599	4 yrs
PUS7	1.53458	1.27201	NA	1.28975	NA	NA	1.52656	1.7363	1.47224	NA	NA	1.48961	NA	1.46983	NA	1.48533	0.893347	1.27269	1.7017	NA	1.42576	0.916502	1.16471	NA	NA	1.07976	8 yrs
PUS7	0.875426	0.46026	NA	1.34944	NA	NA	0.529205	1.25079	0.808273	NA	NA	NA	NA	NA	NA	0.864743	1.16448	1.17061	NA	NA	NA	0.521338	NA	NA	NA	0.948591	8 yrs
PUS7	1.42661	1.74467	NA	2.44538	NA	NA	1.47464	1.32238	1.23359	NA	NA	NA	NA	1.98514	NA	1.40789	1.70138	1.78912	1.63866	NA	1.6397	1.7514	NA	NA	NA	1.54115	11 yrs
PUS7	1.63951	1.99755	NA	2.33891	NA	NA	1.95657	1.26136	1.54634	NA	NA	0.954477	NA	1.82696	NA	1.85835	1.6349	2.22288	2.12373	NA	1.98471	2.02398	1.50435	NA	NA	2.24148	13 yrs
PUS7	1.51698	NA	NA	2.13764	NA	NA	NA	NA	1.59874	NA	NA	NA	NA	NA	NA	1.86467	2.02404	NA	NA	NA	NA	NA	NA	NA	NA	NA	15 yrs
PUS7	NA	0.72949	NA	1.11464	NA	NA	1.30406	0.927474	0.959241	NA	NA	NA	NA	0.981799	NA	0.800984	1.06222	0.964287	0.858939	NA	0.787133	0.891233	NA	NA	NA	1.06547	18 yrs
PUS7	0.552762	1.64771	NA	1.82692	NA	NA	1.47516	1.39153	1.31286	NA	NA	1.35758	NA	1.42359	NA	1.35692	1.9094	2.18089	1.19954	NA	1.76545	1.34091	1.80679	NA	NA	1.18112	19 yrs
PUS7	1.64861	1.58232	NA	2.26901	NA	NA	1.83763	1.48089	2.12489	NA	NA	1.55094	NA	1.8066	NA	1.53325	1.68634	1.47914	1.60341	NA	1.7396	1.92409	1.27254	NA	NA	2.29229	21 yrs
PUS7	1.32645	1.52913	NA	1.78219	NA	NA	NA	1.14053	1.33523	NA	NA	0.976015	NA	1.45877	NA	1.31159	1.97476	1.67405	1.36064	NA	1.54905	NA	0.977606	NA	NA	1.45792	23 yrs
PUS7	1.54518	1.66215	NA	1.88938	NA	NA	1.57469	1.15993	1.22106	NA	NA	1.14016	NA	0.987758	NA	1.47646	1.48765	0.959966	1.37138	NA	1.53936	1.36086	1.24279	NA	NA	1.09373	30 yrs
PUS7	1.08283	2.31935	NA	2.06355	NA	NA	1.7823	1.76718	1.48539	NA	NA	1.35816	NA	2.17091	NA	2.28544	1.57319	1.72136	1.81936	NA	2.15255	2.37712	1.73545	NA	NA	1.92406	36 yrs
PUS7	2.18277	3.10008	NA	1.93908	NA	NA	2.82678	2.10209	2.51278	NA	NA	1.17638	NA	2.07994	NA	1.23488	1.48192	1.81203	2.31967	NA	2.02321	2.44417	2.3101	NA	NA	2.09693	37 yrs
PUS7	1.28904	NA	NA	0.876734	NA	NA	1.23135	0.70718	1.64243	NA	NA	1.18186	NA	2.03955	NA	2.17012	2.09635	1.15712	0.907825	NA	1.36693	2.42296	1.3059	NA	NA	2.20448	40 yrs
RGR	0.049437	0.073541	0.206917	NA	NA	0	0.137445	0.088972	0.128374	0.1865	0.148878	NA	0.135105	0.251334	0.112745	0.105581	NA	NA	NA	0.128144	NA	NA	NA	NA	0.009935	0.15315	8 pcw
RGR	0.501259	0.426652	0.414128	NA	NA	0.020188	0.325044	0.49614	NA	0.531539	0.447218	NA	0.282609	0.196926	0.407166	NA	NA	NA	NA	0.571335	NA	NA	NA	0.29933	0.08036	NA	9 pcw
RGR	0.462751	0.008293	NA	0.276684	0.018448	0.029564	0.021526	0.312098	0.075529	NA	NA	NA	NA	0.015285	NA	0.042446	0.008093	0	0	NA	0	0	0.010354	NA	NA	0.008795	12 pcw
RGR	0.304958	0.015721	NA	NA	NA	0	0.036298	0.608473	0.029973	NA	NA	NA	NA	0.03284	NA	0.04951	0	0.017947	0	NA	0.011433	0.024425	0.055388	NA	NA	0.015738	12 pcw
RGR	0.283898	NA	NA	NA	NA	0.017323	0.009545	0.217538	0.021526	NA	NA	NA	NA	0.016137	NA	NA	0	0	0.000848	NA	0.016255	0.008911	0.031261	NA	NA	0.02816	12 pcw
RGR	0.703584	0.067407	NA	NA	0.316264	NA	0.009221	0.447074	0.03646	NA	NA	0.014412	NA	0.094046	NA	0.06492	0.018596	0.015884	0.020146	NA	0.009178	0.117444	0	NA	NA	0.010714	13 pcw
RGR	0.083878	0.182116	NA	NA	0.532186	NA	0.046295	0.484318	0.117142	NA	NA	NA	NA	0.062642	NA	0.02583	0.009949	0.12993	0.034267	NA	0	0	0	NA	NA	0.029525	13 pcw
RGR	0.494869	0.010762	NA	NA	NA	NA	0.035987	0.067984	0.081538	NA	NA	NA	NA	0.168706	NA	NA	0.035509	0	0	NA	0.010598	0.070764	0.241526	NA	NA	0	13 pcw
RGR	0.304371	0.273157	NA	0.128654	NA	NA	0.105382	0.076713	0.061287	NA	NA	0.395881	NA	0.010717	NA	0.161426	0.080637	0.02329	0.010839	0	0.00964	0.130206	0.206639	NA	NA	0.036103	16 pcw
RGR	0.29503	0.025076	NA	NA	NA	NA	0.068303	0.397406	0.111419	NA	NA	0	NA	0.053579	NA	0	0	0.017356	NA	NA	NA	0.084198	0.052608	NA	NA	0	16 pcw
RGR	NA	0.033149	NA	NA	NA	NA	0.009455	NA	NA	NA	NA	0.052311	NA	NA	NA	0.030257	0.023922	0.006695	NA	NA	NA	0.041604	0.128509	NA	NA	0.008556	16 pcw
RGR	0.341826	0.031745	NA	0.30396	NA	NA	0.033317	0.062796	NA	NA	NA	0.139278	NA	0.045973	NA	0.125037	0.009785	0.028076	NA	0.016853	NA	0.14447	0.242142	NA	NA	0.157799	17 pcw
RGR	NA	0.08094	NA	NA	NA	NA	0.031674	0.03192	NA	NA	NA	0.114757	NA	NA	NA	0.028641	0.036762	0.033586	NA	0.008805	NA	0.027864	0.413515	NA	NA	0.008643	19 pcw
RGR	0.186025	0.019551	NA	0.768529	NA	NA	0.09787	0.188962	0.01909	NA	NA	NA	NA	0	NA	0.042271	0.025279	NA	0.109315	NA	0.028257	0.015689	0.119932	NA	NA	0.143446	21 pcw
RGR	NA	NA	NA	0.837625	NA	NA	NA	NA	0.015438	NA	NA	NA	NA	NA	NA	NA	NA	NA	NA	NA	NA	NA	NA	NA	NA	NA	21 pcw
RGR	1.21556	0.026645	NA	0.650152	NA	NA	0.060504	0.295725	0.031518	NA	NA	0.324387	NA	0.029088	NA	0.132347	0.032925	0.030952	0.188783	NA	0.036625	0.273551	0.474055	NA	NA	0.127449	24 pcw
RGR	NA	NA	NA	NA	NA	NA	NA	NA	NA	NA	NA	NA	NA	NA	NA	NA	NA	14.2363	NA	NA	NA	NA	NA	NA	NA	NA	25 pcw
RGR	NA	NA	NA	NA	NA	NA	7.29188	NA	NA	NA	NA	NA	NA	NA	NA	0.217538	NA	NA	NA	NA	NA	11.5458	NA	NA	NA	NA	26 pcw
RGR	NA	NA	NA	0.808437	NA	NA	NA	NA	NA	NA	NA	NA	NA	NA	NA	NA	NA	NA	NA	NA	NA	NA	NA	NA	NA	1.43461	35 pcw
RGR	1.32896	0.516983	NA	0.276618	NA	NA	0.380251	1.12539	0.210365	NA	NA	0.841225	NA	0.331	NA	0.498713	0.546831	0.88391	0.829828	NA	1.66158	1.06225	0.599584	NA	NA	0.373048	37 pcw
RGR	0.580383	0.396412	NA	0.170102	NA	NA	11.0189	0.777795	0.415194	NA	NA	0.112898	NA	18.0313	NA	0.431185	2.56619	16.644	18.3382	NA	2.13846	0.277673	0.040566	NA	NA	13.1861	4 mos
RGR	6.83711	3.06734	NA	0.545818	NA	NA	2.33477	6.47443	9.23137	NA	NA	0.891962	NA	2.62335	NA	8.64981	NA	4.96739	2.98349	NA	NA	1.6835	2.23281	NA	NA	2.70252	4 mos
RGR	6.93799	NA	NA	NA	NA	NA	NA	NA	2.40139	NA	NA	NA	NA	NA	NA	5.63189	NA	NA	NA	NA	NA	NA	NA	NA	NA	NA	4 mos
RGR	NA	3.77463	NA	0.498642	NA	NA	2.76609	NA	6.28841	NA	NA	1.04841	NA	4.38471	NA	3.43322	2.20127	NA	NA	NA	1.68317	3.32573	NA	NA	NA	NA	10 mos
RGR	1.59469	0.892174	NA	0.241224	NA	NA	0.623206	1.28131	0.914594	NA	NA	0.652313	NA	1.16218	NA	0.559454	0.559584	0.499372	0.314882	NA	0.269064	0.189853	0.598805	NA	NA	0.384184	1 yrs
RGR	NA	2.9669	NA	0.661407	NA	NA	5.50179	1.57504	3.68568	NA	NA	1.25603	NA	2.38993	NA	3.73984	4.44821	NA	NA	NA	4.33655	4.65557	NA	NA	NA	3.64314	2 yrs
RGR	2.47804	13.1496	NA	0.305476	NA	NA	6.74771	2.01831	15.0867	NA	NA	1.47976	NA	10.607	NA	12.9311	11.0309	11.49	10.1776	NA	9.63184	13.339	1.09847	NA	NA	14.2577	3 yrs
RGR	7.2919	NA	NA	0.256498	NA	NA	NA	NA	14.2363	NA	NA	NA	NA	NA	NA	13.6993	16.6234	10.3263	12.1663	NA	NA	11.5457	NA	NA	NA	8.0636	3 yrs
RGR	2.17878	NA	NA	0.842988	NA	NA	1.73791	NA	NA	NA	NA	1.23429	NA	NA	NA	3.1812	NA	NA	NA	NA	NA	NA	1.23714	NA	NA	1.88343	4 yrs
RGR	3.08974	8.75451	NA	0.348866	NA	NA	6.02323	1.21404	7.20768	NA	NA	2.01906	NA	5.06472	NA	6.4317	7.32379	5.27398	2.91885	NA	6.49125	9.41489	7.20579	NA	NA	6.22265	8 yrs
RGR	1.93962	1.92396	NA	0.988526	NA	NA	1.14593	1.39443	1.70464	NA	NA	NA	NA	NA	NA	1.53025	1.05065	0.976649	NA	NA	NA	0.6528	NA	NA	NA	0.803828	8 yrs
RGR	2.10263	0.82122	NA	0.433444	NA	NA	1.06999	1.74727	1.8417	NA	NA	NA	NA	0.971239	NA	2.20093	0.539226	0.45401	0.302991	NA	0.357638	0.463162	NA	NA	NA	1.54995	11 yrs
RGR	2.04925	2.54565	NA	0.304238	NA	NA	1.91272	3.6669	1.7908	NA	NA	1.49117	NA	2.37926	NA	2.21284	1.77808	2.41661	1.30031	NA	3.34429	4.10834	1.14459	NA	NA	1.33375	13 yrs
RGR	1.5967	NA	NA	0.169428	NA	NA	NA	NA	0.69747	NA	NA	NA	NA	NA	NA	0.564893	0.493899	NA	NA	NA	NA	NA	NA	NA	NA	NA	15 yrs
RGR	NA	6.98492	NA	0.97651	NA	NA	7.04846	0.922517	6.11219	NA	NA	NA	NA	6.79773	NA	4.57035	6.22915	4.10494	3.44345	NA	4.99681	9.65541	NA	NA	NA	5.63123	18 yrs
RGR	1.41174	1.58453	NA	0.26294	NA	NA	1.45545	1.0959	1.7476	NA	NA	0.320002	NA	1.96574	NA	0.979171	1.15496	0.395963	0.456882	NA	0.382614	0.529989	0.902013	NA	NA	0.895874	19 yrs
RGR	0.765137	1.14504	NA	0.3611	NA	NA	0.686205	2.40644	0.932348	NA	NA	0.200014	NA	1.45948	NA	0.708117	0.257659	0.602839	0.486468	NA	0.394764	0.290374	1.42006	NA	NA	0.346645	21 yrs
RGR	4.00203	1.79222	NA	0.759833	NA	NA	NA	1.30472	3.39877	NA	NA	1.83842	NA	2.20121	NA	2.05718	2.90847	2.28323	2.15986	NA	1.73992	NA	1.49585	NA	NA	2.24319	23 yrs
RGR	0.871087	0.249877	NA	0.018799	NA	NA	0.209147	0.264304	0.132531	NA	NA	0.02057	NA	0.218409	NA	0.060655	0.101301	0.093684	0.058953	NA	0.088233	0.128573	0.596537	NA	NA	0.068041	30 yrs
RGR	1.93418	0.462226	NA	0.22535	NA	NA	0.526542	0.897418	0.973152	NA	NA	0.780351	NA	0.965553	NA	0.481845	0.571097	0.277904	0.558635	NA	1.14681	0.373331	1.04983	NA	NA	0.462585	36 yrs
RGR	2.24248	0.928558	NA	0.483339	NA	NA	0.594955	0.308877	0.83895	NA	NA	0.406474	NA	1.00878	NA	0.566933	1.12174	0.763358	0.305676	NA	0.759918	0.300615	0.801828	NA	NA	0.180774	37 yrs
RGR	1.24649	NA	NA	0	NA	NA	0.52384	0.927149	0.450213	NA	NA	0.489857	NA	0.39078	NA	0.279534	0.212178	1.02999	0.444094	NA	0.467716	0.723809	0.797499	NA	NA	0.244613	40 yrs
SLC7A10	3.0051	1.21521	1.45812	NA	NA	2.71246	1.39065	1.46668	2.94875	1.72343	1.57574	NA	1.67019	1.30302	1.53796	1.5996	NA	NA	NA	1.24834	NA	NA	NA	NA	4.83491	1.49062	8 pcw
SLC7A10	2.20806	1.3804	1.04545	NA	NA	2.47283	1.64525	1.04488	NA	1.11027	1.13812	NA	1.45648	1.25657	1.86277	NA	NA	NA	NA	1.12921	NA	NA	NA	2.12568	3.87072	NA	9 pcw
SLC7A10	2.10519	2.02107	NA	4.1765	5.05606	2.29446	1.73534	1.08444	2.02229	NA	NA	NA	NA	1.95225	NA	2.16127	2.08922	2.20883	1.77423	NA	2.15384	2.05443	5.62092	NA	NA	1.88868	12 pcw
SLC7A10	3.39714	2.49095	NA	NA	NA	5.58544	2.91339	2.77229	2.44636	NA	NA	NA	NA	2.30438	NA	2.82804	2.48199	3.25833	2.91673	NA	2.59104	2.23564	2.11124	NA	NA	2.93157	12 pcw
SLC7A10	3.10057	NA	NA	NA	NA	5.11385	3.25203	2.36475	1.99392	NA	NA	NA	NA	3.06302	NA	NA	2.80701	2.45372	2.59231	NA	2.37302	2.2974	2.72806	NA	NA	2.9152	12 pcw
SLC7A10	2.05559	2.09734	NA	NA	2.92631	NA	3.01564	1.29378	1.65243	NA	NA	2.85714	NA	1.84394	NA	1.33969	1.73381	2.90613	1.8764	NA	2.174	2.0056	1.60836	NA	NA	1.9162	13 pcw
SLC7A10	2.13712	2.14621	NA	NA	2.10521	NA	2.33707	1.69641	1.57558	NA	NA	NA	NA	2.20229	NA	2.0926	1.98552	2.04681	1.62829	NA	1.50369	1.73945	2.21191	NA	NA	2.12786	13 pcw
SLC7A10	2.03794	2.02615	NA	NA	NA	NA	1.63179	1.89581	2.4296	NA	NA	NA	NA	1.48691	NA	NA	1.55503	1.7969	1.81676	NA	1.72995	1.6568	1.33426	NA	NA	2.04466	13 pcw
SLC7A10	6.56179	3.12746	NA	3.02736	NA	NA	3.5267	2.35071	2.39668	NA	NA	10.7493	NA	3.65097	NA	3.57606	4.22899	3.83773	3.18334	2.5359	3.40835	4.4819	4.40524	NA	NA	3.66249	16 pcw
SLC7A10	4.08403	2.14666	NA	NA	NA	NA	2.67076	1.81009	2.95221	NA	NA	5.61283	NA	2.98398	NA	3.69668	3.34155	3.43834	NA	NA	NA	2.97235	4.35855	NA	NA	2.73988	16 pcw
SLC7A10	NA	5.88332	NA	NA	NA	NA	2.6434	NA	NA	NA	NA	5.44808	NA	NA	NA	3.14993	2.8453	2.50303	NA	NA	NA	3.21165	4.25795	NA	NA	3.53148	16 pcw
SLC7A10	2.31252	3.43684	NA	3.49159	NA	NA	3.06971	3.33561	NA	NA	NA	8.73631	NA	2.7664	NA	2.26581	3.44882	3.78824	NA	3.30588	NA	2.71845	10.3874	NA	NA	1.96066	17 pcw
SLC7A10	NA	5.96736	NA	NA	NA	NA	4.15832	3.71774	NA	NA	NA	12.5072	NA	NA	NA	6.28774	14.553	5.58358	NA	17.8617	NA	13.7311	7.3702	NA	NA	3.87998	19 pcw
SLC7A10	3.86151	3.17296	NA	2.85509	NA	NA	6.54866	4.82678	2.66658	NA	NA	NA	NA	3.9013	NA	5.49088	3.72662	NA	4.41469	NA	5.71057	6.32332	6.49114	NA	NA	3.07069	21 pcw
SLC7A10	NA	NA	NA	2.77212	NA	NA	NA	NA	3.63798	NA	NA	NA	NA	NA	NA	NA	NA	NA	NA	NA	NA	NA	NA	NA	NA	NA	21 pcw
SLC7A10	4.52482	4.81558	NA	4.25109	NA	NA	5.19969	6.25999	6.58956	NA	NA	13.8862	NA	6.72251	NA	10.7973	4.99522	6.80413	6.29757	NA	5.91309	6.17127	6.63919	NA	NA	6.76937	24 pcw
SLC7A10	NA	NA	NA	NA	NA	NA	NA	NA	NA	NA	NA	NA	NA	NA	NA	NA	NA	31.4832	NA	NA	NA	NA	NA	NA	NA	NA	25 pcw
SLC7A10	NA	NA	NA	NA	NA	NA	23.1012	NA	NA	NA	NA	NA	NA	NA	NA	2.36475	NA	NA	NA	NA	NA	32.1897	NA	NA	NA	NA	26 pcw
SLC7A10	NA	NA	NA	6.46676	NA	NA	NA	NA	NA	NA	NA	NA	NA	NA	NA	NA	NA	NA	NA	NA	NA	NA	NA	NA	NA	29.6135	35 pcw
SLC7A10	11.792	10.5898	NA	3.25126	NA	NA	12.2673	10.0755	15.0828	NA	NA	16.4268	NA	11.6064	NA	17.2463	17.6949	19.1911	18.0034	NA	18.0222	18.061	12.5098	NA	NA	12.5749	37 pcw
SLC7A10	12.2942	6.32053	NA	3.98629	NA	NA	33.2045	12.8942	5.17075	NA	NA	7.35729	NA	44.8513	NA	3.93213	13.2947	34.4139	43.8864	NA	13.9868	5.48117	9.00123	NA	NA	37.0319	4 mos
SLC7A10	21.5796	12.1952	NA	3.44236	NA	NA	10.6417	30.5969	23.7878	NA	NA	7.92389	NA	11.5363	NA	23.8894	NA	22.6522	17.2984	NA	NA	9.74101	42.3191	NA	NA	14.2645	4 mos
SLC7A10	21.6395	NA	NA	NA	NA	NA	NA	NA	11.6864	NA	NA	NA	NA	NA	NA	16.608	NA	NA	NA	NA	NA	NA	NA	NA	NA	NA	4 mos
SLC7A10	NA	9.16971	NA	2.35539	NA	NA	8.49149	NA	10.1379	NA	NA	10.6958	NA	9.36376	NA	6.54971	5.54835	NA	NA	NA	5.42952	7.32204	NA	NA	NA	NA	10 mos
SLC7A10	7.54926	3.36503	NA	1.88606	NA	NA	3.28182	4.07917	3.1959	NA	NA	10.3893	NA	4.14804	NA	2.94539	1.93309	2.73893	2.5804	NA	1.73277	1.6328	10.9261	NA	NA	2.15932	1 yrs
SLC7A10	NA	17.4198	NA	11.158	NA	NA	33.4503	12.3917	24.9495	NA	NA	26.8485	NA	20.7438	NA	23.7494	25.725	NA	NA	NA	28.0418	34.9346	NA	NA	NA	30.5418	2 yrs
SLC7A10	13.4834	27.8228	NA	4.2024	NA	NA	18.2475	10.0347	29.0131	NA	NA	24.232	NA	25.392	NA	29.4934	20.5242	27.955	25.3727	NA	36.0886	24.6573	15.955	NA	NA	22.7588	3 yrs
SLC7A10	23.1012	NA	NA	3.77452	NA	NA	NA	NA	31.4832	NA	NA	NA	NA	NA	NA	33.93	40.1225	29.233	40.3036	NA	NA	32.1896	NA	NA	NA	23.779	3 yrs
SLC7A10	8.93719	NA	NA	6.10732	NA	NA	5.94728	NA	NA	NA	NA	11.116	NA	NA	NA	10.0656	NA	NA	NA	NA	NA	NA	11.7029	NA	NA	7.67022	4 yrs
SLC7A10	6.53504	9.83963	NA	4.60387	NA	NA	7.83565	5.2913	7.86086	NA	NA	7.26167	NA	8.7571	NA	7.98572	9.2163	7.99977	5.58239	NA	8.73507	12.2797	11.1841	NA	NA	9.46878	8 yrs
SLC7A10	9.04541	5.04246	NA	6.70643	NA	NA	3.90298	7.60237	4.5102	NA	NA	NA	NA	NA	NA	4.21773	4.99974	4.95423	NA	NA	NA	2.0844	NA	NA	NA	5.01111	8 yrs
SLC7A10	7.68705	3.45125	NA	2.16966	NA	NA	3.33229	6.85103	4.50579	NA	NA	NA	NA	3.58928	NA	5.78884	2.04297	2.14405	2.5734	NA	2.73431	3.32742	NA	NA	NA	4.42687	11 yrs
SLC7A10	11.6121	10.8707	NA	4.00474	NA	NA	10.0958	16.5685	7.08975	NA	NA	30.2828	NA	11.4199	NA	10.9809	12.0299	9.87915	11.698	NA	14.5238	12.4402	14.2841	NA	NA	8.64515	13 yrs
SLC7A10	5.15566	NA	NA	1.7509	NA	NA	NA	NA	3.25497	NA	NA	NA	NA	NA	NA	2.95094	2.90276	NA	NA	NA	NA	NA	NA	NA	NA	NA	15 yrs
SLC7A10	NA	20.6922	NA	6.90428	NA	NA	17.7695	9.0973	22.9532	NA	NA	NA	NA	21.7551	NA	16.7922	21.1512	17.0446	20.9562	NA	17.7273	29.4258	NA	NA	NA	20.9866	18 yrs
SLC7A10	9.04839	3.68179	NA	2.31568	NA	NA	4.68441	7.82446	4.97088	NA	NA	3.75631	NA	4.18086	NA	2.81471	2.50865	1.5605	2.49274	NA	2.57371	1.87573	6.4776	NA	NA	4.29193	19 yrs
SLC7A10	4.07992	5.3837	NA	3.14089	NA	NA	4.70683	9.93941	4.86724	NA	NA	3.05683	NA	5.41738	NA	3.16952	1.97458	3.43283	2.5115	NA	2.08888	2.51168	9.96839	NA	NA	3.14559	21 yrs
SLC7A10	13.8275	9.91998	NA	6.84131	NA	NA	NA	10.5776	12.0695	NA	NA	26.925	NA	8.32442	NA	9.26901	10.2182	11.5179	13.1651	NA	10.3505	NA	18.3306	NA	NA	10.2388	23 yrs
SLC7A10	8.11728	3.72808	NA	1.54413	NA	NA	3.56061	4.35525	3.3712	NA	NA	2.8	NA	4.87475	NA	2.26767	2.08299	1.5711	2.27378	NA	2.32996	2.90867	9.7476	NA	NA	2.72355	30 yrs
SLC7A10	11.0263	3.16858	NA	2.5849	NA	NA	2.28291	6.1025	6.33085	NA	NA	6.84485	NA	2.54192	NA	2.59361	2.19419	1.69131	2.25098	NA	2.83847	2.40358	11.7313	NA	NA	1.47371	36 yrs
SLC7A10	6.79335	2.75386	NA	6.08282	NA	NA	2.70693	3.70485	4.74155	NA	NA	4.78608	NA	5.27249	NA	4.23004	4.2169	3.29635	2.40518	NA	3.9332	3.34806	9.54837	NA	NA	2.67188	37 yrs
SLC7A10	6.64939	NA	NA	2.51149	NA	NA	2.80507	6.41024	2.93194	NA	NA	3.70599	NA	2.35753	NA	1.5489	2.14125	4.90636	4.48943	NA	4.36003	4.86126	4.97801	NA	NA	1.74654	40 yrs
SLC45A4	1.06265	0.835324	0.987281	NA	NA	0.670878	0.722821	1.47039	1.03647	1.34945	0.799477	NA	0.975853	0.657564	1.46009	1.46578	NA	NA	NA	1.34737	NA	NA	NA	NA	2.27124	0.909966	8 pcw
SLC45A4	0.591892	0.907986	0.484892	NA	NA	0.878047	0.955046	1.09768	NA	0.664504	0.641979	NA	1.13433	1.37081	1.07735	NA	NA	NA	NA	0.799506	NA	NA	NA	1.00451	1.68335	NA	9 pcw
SLC45A4	0.95299	2.36226	NA	1.01504	1.5272	2.06957	2.42782	0.933742	1.35243	NA	NA	NA	NA	2.02842	NA	2.02779	2.19244	1.92535	2.39104	NA	2.0027	2.099	0.539746	NA	NA	2.39907	12 pcw
SLC45A4	1.09802	1.26296	NA	NA	NA	0.912696	0.98606	1.11519	1.12578	NA	NA	NA	NA	0.718801	NA	1.21494	1.30919	1.08082	1.77791	NA	1.10414	1.33996	0.473135	NA	NA	0.881785	12 pcw
SLC45A4	0.684564	NA	NA	NA	NA	0.753851	0.986427	0.931669	0.669821	NA	NA	NA	NA	1.15126	NA	NA	0.515144	0.919142	0.798072	NA	0.763907	1.456	1.32256	NA	NA	0.63965	12 pcw
SLC45A4	0.455724	2.07594	NA	NA	1.17554	NA	0.432755	1.20622	1.1342	NA	NA	1.45449	NA	0.252107	NA	2.0748	0.755793	0.45108	1.69904	NA	0.60024	0.690102	0.267244	NA	NA	1.69935	13 pcw
SLC45A4	2.13286	0.200705	NA	NA	1.54332	NA	1.95236	0.702472	0.439891	NA	NA	NA	NA	1.57615	NA	0.890372	1.97267	1.35572	0.832672	NA	1.82092	2.10387	1.96048	NA	NA	0.248147	13 pcw
SLC45A4	0.977241	1.89626	NA	NA	NA	NA	1.52367	1.10296	2.30941	NA	NA	NA	NA	1.54243	NA	NA	1.21622	1.21824	1.79897	NA	2.26911	1.93385	1.02197	NA	NA	2.1441	13 pcw
SLC45A4	1.08566	1.62539	NA	4.13869	NA	NA	1.65518	1.71332	1.6059	NA	NA	1.07143	NA	1.7371	NA	1.46717	1.604	1.98822	1.46736	1.67769	1.77787	1.86425	1.57817	NA	NA	1.47655	16 pcw
SLC45A4	1.30547	2.0476	NA	NA	NA	NA	2.10161	1.06007	1.17541	NA	NA	2.04724	NA	2.07953	NA	1.77803	1.74683	1.52894	NA	NA	NA	1.77446	1.59647	NA	NA	1.78142	16 pcw
SLC45A4	NA	0.919713	NA	NA	NA	NA	0.800122	NA	NA	NA	NA	1.033	NA	NA	NA	1.45884	2.0384	1.20703	NA	NA	NA	1.15639	1.4209	NA	NA	1.79632	16 pcw
SLC45A4	1.20924	1.45923	NA	1.76387	NA	NA	2.28793	1.74178	NA	NA	NA	1.32189	NA	1.50153	NA	2.09522	1.2773	1.63076	NA	1.59134	NA	2.24208	2.10337	NA	NA	2.24431	17 pcw
SLC45A4	NA	1.4718	NA	NA	NA	NA	1.56972	1.5095	NA	NA	NA	1.57554	NA	NA	NA	1.29577	1.17902	1.31125	NA	1.25697	NA	1.39769	1.35853	NA	NA	1.85046	19 pcw
SLC45A4	1.27718	1.88242	NA	1.75401	NA	NA	1.48856	1.47959	1.46559	NA	NA	NA	NA	1.46315	NA	1.31992	1.29708	NA	1.5861	NA	1.4149	1.43123	1.54797	NA	NA	1.34683	21 pcw
SLC45A4	NA	NA	NA	2.14088	NA	NA	NA	NA	1.37098	NA	NA	NA	NA	NA	NA	NA	NA	NA	NA	NA	NA	NA	NA	NA	NA	NA	21 pcw
SLC45A4	0.648378	0.88012	NA	1.48342	NA	NA	0.926467	0.523372	0.88607	NA	NA	1.09859	NA	0.903953	NA	1.01668	0.670053	0.947835	0.950556	NA	1.3237	1.4448	0.891299	NA	NA	0.923813	24 pcw
SLC45A4	NA	NA	NA	NA	NA	NA	NA	NA	NA	NA	NA	NA	NA	NA	NA	NA	NA	1.6847	NA	NA	NA	NA	NA	NA	NA	NA	25 pcw
SLC45A4	NA	NA	NA	NA	NA	NA	1.40584	NA	NA	NA	NA	NA	NA	NA	NA	0.93167	NA	NA	NA	NA	NA	1.78671	NA	NA	NA	NA	26 pcw
SLC45A4	NA	NA	NA	0.888708	NA	NA	NA	NA	NA	NA	NA	NA	NA	NA	NA	NA	NA	NA	NA	NA	NA	NA	NA	NA	NA	2.21602	35 pcw
SLC45A4	0.87118	1.16505	NA	1.23985	NA	NA	0.970133	1.39639	1.15465	NA	NA	0.947395	NA	1.06024	NA	1.27073	1.1282	1.37086	1.5438	NA	1.20445	1.5385	0.982265	NA	NA	1.10039	37 pcw
SLC45A4	3.67604	2.71695	NA	2.12873	NA	NA	1.54119	3.22976	1.84302	NA	NA	3.83738	NA	2.47067	NA	2.04427	2.899	1.47068	2.58478	NA	2.98474	4.72035	1.54428	NA	NA	2.15757	4 mos
SLC45A4	2.03155	3.20086	NA	3.09285	NA	NA	3.30683	1.40871	1.55838	NA	NA	4.80125	NA	1.84669	NA	1.41364	NA	3.79405	4.04488	NA	NA	5.27309	1.35258	NA	NA	2.84198	4 mos
SLC45A4	2.1406	NA	NA	NA	NA	NA	NA	NA	1.79715	NA	NA	NA	NA	NA	NA	3.03315	NA	NA	NA	NA	NA	NA	NA	NA	NA	NA	4 mos
SLC45A4	NA	3.19935	NA	2.74293	NA	NA	1.93131	NA	1.79866	NA	NA	2.04773	NA	1.87812	NA	2.25033	2.0701	NA	NA	NA	2.2203	3.38317	NA	NA	NA	NA	10 mos
SLC45A4	3.89712	4.66972	NA	3.12815	NA	NA	5.58973	4.40048	3.97715	NA	NA	4.81743	NA	4.62163	NA	4.40245	4.5563	5.57128	5.64329	NA	6.69537	8.44878	2.33919	NA	NA	5.08903	1 yrs
SLC45A4	NA	1.24019	NA	1.31617	NA	NA	1.90712	0.970012	1.31528	NA	NA	0.674797	NA	0.898794	NA	1.61855	1.59017	NA	NA	NA	1.90656	1.94078	NA	NA	NA	1.61022	2 yrs
SLC45A4	1.79078	1.96414	NA	5.31193	NA	NA	2.12725	1.06538	3.53155	NA	NA	3.27014	NA	2.36202	NA	4.10369	2.36954	3.75315	2.73579	NA	2.19279	3.80315	1.09402	NA	NA	2.00179	3 yrs
SLC45A4	1.40585	NA	NA	3.41437	NA	NA	NA	NA	1.6847	NA	NA	NA	NA	NA	NA	1.88439	1.96783	1.56653	1.80357	NA	NA	1.7867	NA	NA	NA	1.66262	3 yrs
SLC45A4	1.17195	NA	NA	1.68201	NA	NA	1.22034	NA	NA	NA	NA	1.97728	NA	NA	NA	1.03015	NA	NA	NA	NA	NA	NA	0.944028	NA	NA	1.44763	4 yrs
SLC45A4	1.8989	2.82698	NA	1.75672	NA	NA	3.78232	2.27567	1.88599	NA	NA	3.30171	NA	3.50106	NA	1.92846	2.26511	2.33249	1.69831	NA	1.75584	3.75386	0.868953	NA	NA	3.2175	8 yrs
SLC45A4	3.71369	1.86121	NA	4.7451	NA	NA	2.99086	3.32493	4.33733	NA	NA	NA	NA	NA	NA	7.14798	5.98323	9.74746	NA	NA	NA	10.6118	NA	NA	NA	5.25639	8 yrs
SLC45A4	2.66301	4.13174	NA	2.77744	NA	NA	4.54492	1.09738	1.29153	NA	NA	NA	NA	3.2385	NA	3.05169	3.58845	4.06318	4.29656	NA	3.29073	9.20511	NA	NA	NA	3.75799	11 yrs
SLC45A4	2.29584	4.29242	NA	3.09914	NA	NA	6.60742	2.55619	5.85811	NA	NA	2.52633	NA	6.46211	NA	7.18109	7.95772	5.94679	6.87601	NA	7.59104	4.90525	1.44666	NA	NA	4.90271	13 yrs
SLC45A4	3.17534	NA	NA	3.31961	NA	NA	NA	NA	5.15819	NA	NA	NA	NA	NA	NA	4.96609	5.98391	NA	NA	NA	NA	NA	NA	NA	NA	NA	15 yrs
SLC45A4	NA	2.21577	NA	1.96453	NA	NA	5.20671	1.39479	2.27513	NA	NA	NA	NA	4.26838	NA	1.55878	3.17402	1.33842	1.82531	NA	2.11524	2.16791	NA	NA	NA	4.42885	18 yrs
SLC45A4	5.31316	5.68469	NA	4.40624	NA	NA	8.00177	5.46803	6.78364	NA	NA	4.56035	NA	6.32608	NA	10.2385	8.64994	8.81314	9.12636	NA	9.51857	16.0113	1.67388	NA	NA	9.71079	19 yrs
SLC45A4	3.64534	6.07994	NA	3.95468	NA	NA	6.02898	3.00322	3.83708	NA	NA	5.7295	NA	5.53422	NA	7.51478	7.38662	7.75042	12.2652	NA	10.5294	11.5345	1.45438	NA	NA	8.00075	21 yrs
SLC45A4	1.61881	6.10241	NA	3.35063	NA	NA	NA	2.64633	4.40375	NA	NA	1.3	NA	5.92399	NA	5.80903	6.98373	5.24973	7.79007	NA	6.01636	NA	1.69034	NA	NA	6.89362	23 yrs
SLC45A4	3.74468	8.00224	NA	4.56539	NA	NA	6.9782	6.95133	7.95818	NA	NA	5.38758	NA	11.3794	NA	11.2548	11.2966	14.0374	12.8574	NA	13.9485	18.699	1.84795	NA	NA	9.52468	30 yrs
SLC45A4	3.79056	6.91419	NA	3.51523	NA	NA	7.84896	5.07554	6.68556	NA	NA	4.39325	NA	6.42574	NA	8.55619	7.49488	7.54153	9.51284	NA	7.90382	9.61072	1.65817	NA	NA	7.36873	36 yrs
SLC45A4	2.50383	2.75788	NA	2.37042	NA	NA	5.07848	4.30338	3.93992	NA	NA	5.98626	NA	6.8188	NA	10.8435	7.33585	7.63145	9.28056	NA	10.6254	6.57343	1.30766	NA	NA	7.92856	37 yrs
SLC45A4	1.34298	NA	NA	1.93866	NA	NA	6.03024	1.65422	5.52744	NA	NA	2.41647	NA	7.49621	NA	9.59286	8.85779	7.07151	5.6573	NA	7.36099	8.8199	1.59273	NA	NA	8.36944	40 yrs
STX19	0.01386	0	0	NA	NA	0	0	0	0	0	0	NA	0	0.279017	0.031979	0.065197	NA	NA	NA	0.031573	NA	NA	NA	NA	0	0	8 pcw
STX19	0	0.084554	0.036468	NA	NA	0.037357	0.035352	0.063624	NA	0.146553	0.111879	NA	0.0696	0	0	NA	NA	NA	NA	0.097763	NA	NA	NA	0	0	NA	9 pcw
STX19	0	0	NA	0.131519	0	0.046715	0	0.003127	0	NA	NA	NA	NA	0	NA	0.053407	0.030157	0.027056	0.052953	NA	0.063794	0.033103	0.038582	NA	NA	0.064662	12 pcw
STX19	0.028843	0.046781	NA	NA	NA	0	0	0	0.027544	NA	NA	NA	NA	0	NA	0	0.02872	0	0	NA	0.042026	0.029928	0.029312	NA	NA	0	12 pcw
STX19	0	NA	NA	NA	NA	0.020222	0.070174	0	0.026375	NA	NA	NA	NA	0.029659	NA	NA	0.057581	0.103782	0.057663	NA	0.120319	0.098269	0.063458	NA	NA	0.138014	12 pcw
STX19	0.065768	0.038929	NA	NA	0.037355	NA	0	0.015881	0	NA	NA	0	NA	0.034711	NA	0.101055	0	0	0.039797	NA	0.02357	0.036016	0.073804	NA	NA	0	13 pcw
STX19	0	0.029261	NA	NA	0	NA	0	0	0	NA	NA	NA	NA	0.038464	NA	0	0	0.15944	0	NA	0.06099	0.082335	0.3769	NA	NA	0	13 pcw
STX19	0.135798	0	NA	NA	NA	NA	0	0.125161	0.014248	NA	NA	NA	NA	0.048493	NA	NA	0	0	0.029217	NA	0.038956	0	0	NA	NA	0.106151	13 pcw
STX19	0.015742	0.041696	NA	0	NA	NA	0	0	0.142898	NA	NA	0.095073	NA	0.047488	NA	0.072881	0.012044	0.042805	0.039841	0.044771	0	0	0.098288	NA	NA	0.00181	16 pcw
STX19	0.05689	0.073343	NA	NA	NA	NA	0.041846	0.054929	0	NA	NA	0	NA	0.042367	NA	0	0.07978	0.196707	NA	NA	NA	0.159743	0.077562	NA	NA	0	16 pcw
STX19	NA	0	NA	NA	NA	NA	0	NA	NA	NA	NA	0	NA	NA	NA	0	0.019099	0	NA	NA	NA	0	0.027809	NA	NA	0	16 pcw
STX19	0.090069	0.013508	NA	0.049309	NA	NA	0.030617	0.059828	NA	NA	NA	0.081732	NA	0	NA	0.124585	0	0	NA	0.061951	NA	0.049911	0.034377	NA	NA	0.030616	17 pcw
STX19	NA	0.059828	NA	NA	NA	NA	0.078325	0.153403	NA	NA	NA	0.008159	NA	NA	NA	0.045527	0.135131	0	NA	0.146959	NA	0.102889	0.166098	NA	NA	0.129233	19 pcw
STX19	0.029148	0	NA	0.06539	NA	NA	0	0.030307	0	NA	NA	NA	NA	0.079975	NA	0.061225	0	NA	0.022492	NA	0	0	0	NA	NA	0.048147	21 pcw
STX19	NA	NA	NA	0.104192	NA	NA	NA	NA	0	NA	NA	NA	NA	NA	NA	NA	NA	NA	NA	NA	NA	NA	NA	NA	NA	NA	21 pcw
STX19	0	0.047064	NA	0	NA	NA	0.044722	0	0.077588	NA	NA	0	NA	0	NA	0	0.162835	0	0.040853	NA	0.039533	0	0	NA	NA	0	24 pcw
STX19	NA	NA	NA	NA	NA	NA	NA	NA	NA	NA	NA	NA	NA	NA	NA	NA	NA	0	NA	NA	NA	NA	NA	NA	NA	NA	25 pcw
STX19	NA	NA	NA	NA	NA	NA	0	NA	NA	NA	NA	NA	NA	NA	NA	0	NA	NA	NA	NA	NA	0.053845	NA	NA	NA	NA	26 pcw
STX19	NA	NA	NA	0	NA	NA	NA	NA	NA	NA	NA	NA	NA	NA	NA	NA	NA	NA	NA	NA	NA	NA	NA	NA	NA	0	35 pcw
STX19	0.168291	0	NA	0.034916	NA	NA	0.045271	0.280845	0.033019	NA	NA	0.055486	NA	0.09526	NA	0.204971	0.025405	0.109156	0.01816	NA	0.134355	0.082033	0.050598	NA	NA	0.019463	37 pcw
STX19	0.140643	0.083784	NA	0.057748	NA	NA	0.178142	0	0.074645	NA	NA	0.19415	NA	0.148269	NA	0	0.039034	0.18041	0.057388	NA	0	0.051242	0	NA	NA	0.189433	4 mos
STX19	0	0.117295	NA	0.011135	NA	NA	0	0.042416	0.213661	NA	NA	0.038011	NA	0.27011	NA	0.11116	NA	0.206363	0	NA	NA	0.079031	0.292346	NA	NA	0.111879	4 mos
STX19	0	NA	NA	NA	NA	NA	NA	NA	0.08201	NA	NA	NA	NA	NA	NA	0	NA	NA	NA	NA	NA	NA	NA	NA	NA	NA	4 mos
STX19	NA	0.034299	NA	0.063102	NA	NA	0.218524	NA	0.094405	NA	NA	0.088182	NA	0.244692	NA	0.02052	0.091921	NA	NA	NA	0.076826	0.040087	NA	NA	NA	NA	10 mos
STX19	0.035405	0.036259	NA	0.203302	NA	NA	0.035265	0.036461	0.039259	NA	NA	0.043801	NA	0.093585	NA	0.021249	0	0.313841	0.134935	NA	0.178162	0.098234	0.0977	NA	NA	0.105951	1 yrs
STX19	NA	0.040239	NA	0	NA	NA	0.216956	0	0	NA	NA	0.090716	NA	0	NA	0	0	NA	NA	NA	0.074465	0	NA	NA	NA	0	2 yrs
STX19	0	0.122146	NA	0.167443	NA	NA	0.18488	0.061383	0.099166	NA	NA	0.061378	NA	0.054363	NA	0.05649	0.12314	0.128207	0	NA	0	0	0.067739	NA	NA	0.118736	3 yrs
STX19	0	NA	NA	0.06606	NA	NA	NA	NA	0	NA	NA	NA	NA	NA	NA	0	0.056972	0.214352	0	NA	NA	0.053845	NA	NA	NA	0.140085	3 yrs
STX19	0	NA	NA	0.038845	NA	NA	0.053057	NA	NA	NA	NA	0.183166	NA	NA	NA	0.45032	NA	NA	NA	NA	NA	NA	0	NA	NA	0.161793	4 yrs
STX19	0.123297	0	NA	0.307711	NA	NA	0.176565	0	0.515278	NA	NA	0.055147	NA	0.220516	NA	0.200626	0.403237	0.29954	0.533728	NA	0.158559	0.736519	0	NA	NA	0.272031	8 yrs
STX19	0	0.133495	NA	0.054452	NA	NA	0.23825	0.030695	0.482492	NA	NA	NA	NA	NA	NA	0	0	0.028791	NA	NA	NA	0	NA	NA	NA	0	8 yrs
STX19	0	0.187638	NA	0.134592	NA	NA	0.277024	0.137068	0.411698	NA	NA	NA	NA	0.15804	NA	0.473934	0.16874	0.445838	0.140008	NA	0.336442	0.083214	NA	NA	NA	0.158451	11 yrs
STX19	0.059867	0.161448	NA	0.135077	NA	NA	0.445093	0.141152	0	NA	NA	0.315903	NA	0.221628	NA	0.115366	0.236418	0.814122	0.148418	NA	0.105883	0.297312	0	NA	NA	0.211791	13 yrs
STX19	0.057208	NA	NA	0.063233	NA	NA	NA	NA	0.22428	NA	NA	NA	NA	NA	NA	0.435406	0.27311	NA	NA	NA	NA	NA	NA	NA	NA	NA	15 yrs
STX19	NA	0.235616	NA	0.087061	NA	NA	0.178763	0	0.063541	NA	NA	NA	NA	0.161454	NA	0.192197	0.180155	0.077774	0.070278	NA	0.023103	0.063667	NA	NA	NA	0.048313	18 yrs
STX19	0	0.098562	NA	0.184815	NA	NA	0.12143	0	0	NA	NA	0.050637	NA	0.100443	NA	0.221307	0.172619	0.262381	0.112571	NA	0.225588	0.142643	0.065587	NA	NA	0.049988	19 yrs
STX19	0.137765	0	NA	0.111197	NA	NA	0	0	0.2834	NA	NA	0.346262	NA	0.237084	NA	0.196293	0.089566	0.273303	0.316191	NA	0.331083	0.118835	0	NA	NA	0	21 yrs
STX19	0	0.095599	NA	0.041503	NA	NA	NA	0	0	NA	NA	0	NA	0.112324	NA	0.268234	0.170699	0.201595	0.261791	NA	0.186921	NA	0.091781	NA	NA	0.277859	23 yrs
STX19	0.063747	0.051571	NA	0.140097	NA	NA	0.291449	0	0.061102	NA	NA	0.133856	NA	0	NA	0	0.138218	0.057654	0.160875	NA	0.054178	0.119568	0.151793	NA	NA	0.050157	30 yrs
STX19	0.14473	0.214114	NA	0.118642	NA	NA	0.315962	0.05982	0.165651	NA	NA	0	NA	0.219492	NA	0.097127	0.323732	0.252147	0.176258	NA	0.21597	0.147771	0.042962	NA	NA	0.162652	36 yrs
STX19	0.035647	0.498467	NA	0.038592	NA	NA	0.058006	0.029098	0.43634	NA	NA	0	NA	0.10123	NA	0.038031	0.069489	0.042743	0.063274	NA	0.213519	0.099559	0	NA	NA	0.13308	37 yrs
STX19	0.045469	NA	NA	0	NA	NA	0.281549	0	0.284504	NA	NA	0.051033	NA	0.417747	NA	0.250711	0.262795	0.40379	0.686662	NA	0.513323	0.477562	0	NA	NA	0.302103	40 yrs
TBC1D23	6.82119	9.06503	7.67591	NA	NA	7.11887	10.3381	7.9116	8.94289	7.20092	7.30008	NA	9.76334	10.1954	7.78748	9.05627	NA	NA	NA	8.45394	NA	NA	NA	NA	6.01209	9.8595	8 pcw
TBC1D23	6.84322	6.22725	6.68433	NA	NA	6.02353	5.4111	7.02739	NA	6.05291	6.40392	NA	8.17434	5.59529	6.58933	NA	NA	NA	NA	6.52723	NA	NA	NA	8.43781	6.59894	NA	9 pcw
TBC1D23	8.04013	7.04968	NA	15.2222	11.8626	5.86924	8.18183	9.5815	9.96111	NA	NA	NA	NA	8.44608	NA	6.6696	7.31578	7.11889	7.67212	NA	7.37078	6.66061	14.2514	NA	NA	8.36799	12 pcw
TBC1D23	8.31283	9.50572	NA	NA	NA	8.57916	10.1702	9.07519	9.02375	NA	NA	NA	NA	10.198	NA	8.08645	8.08354	9.64459	5.83004	NA	8.07708	6.96333	9.79153	NA	NA	8.75062	12 pcw
TBC1D23	11.9138	NA	NA	NA	NA	12.4422	11.7337	10.3223	13.7855	NA	NA	NA	NA	10.4903	NA	NA	14.0712	11.2857	10.8734	NA	10.4801	9.84296	8.61777	NA	NA	11.5096	12 pcw
TBC1D23	7.79526	6.00997	NA	NA	6.63836	NA	9.31055	6.39462	7.65017	NA	NA	6.14193	NA	12.8672	NA	6.65724	6.6247	9.09148	6.56582	NA	8.17176	7.8667	8.97362	NA	NA	5.91906	13 pcw
TBC1D23	6.66316	12.1834	NA	NA	5.03019	NA	6.5259	7.01495	9.5628	NA	NA	NA	NA	8.55669	NA	8.11854	6.66051	9.16873	6.82584	NA	6.55388	6.51076	7.31802	NA	NA	11.4782	13 pcw
TBC1D23	5.55456	7.92317	NA	NA	NA	NA	6.45624	8.02679	5.65637	NA	NA	NA	NA	5.97816	NA	NA	6.39614	5.86524	7.24604	NA	5.22323	5.6452	5.32073	NA	NA	6.15048	13 pcw
TBC1D23	5.59281	4.64649	NA	4.90784	NA	NA	5.52346	5.7621	4.92467	NA	NA	6.46451	NA	4.78245	NA	5.791	6.04631	5.1702	6.87054	7.05286	5.50453	5.10965	6.70129	NA	NA	5.14667	16 pcw
TBC1D23	9.15772	4.63947	NA	NA	NA	NA	5.10505	9.55484	7.20931	NA	NA	4.03771	NA	6.12203	NA	4.22569	5.125	6.07715	NA	NA	NA	4.40804	5.03758	NA	NA	4.23048	16 pcw
TBC1D23	NA	10.633	NA	NA	NA	NA	12.7323	NA	NA	NA	NA	12.2202	NA	NA	NA	7.07012	4.67378	8.10481	NA	NA	NA	10.2015	9.40384	NA	NA	7.00115	16 pcw
TBC1D23	7.76052	6.69391	NA	8.83021	NA	NA	5.08674	4.12934	NA	NA	NA	8.2574	NA	8.09256	NA	4.41307	8.03753	7.12982	NA	5.90114	NA	4.78395	4.96625	NA	NA	4.78972	17 pcw
TBC1D23	NA	4.78497	NA	NA	NA	NA	4.97012	4.91626	NA	NA	NA	4.37094	NA	NA	NA	3.8395	4.01015	4.29366	NA	4.10726	NA	3.07192	4.78905	NA	NA	4.36074	19 pcw
TBC1D23	7.58258	5.88957	NA	8.26758	NA	NA	5.35806	6.33418	4.51903	NA	NA	NA	NA	5.42305	NA	5.4784	6.21006	NA	6.67172	NA	6.77425	6.20041	5.85948	NA	NA	7.02334	21 pcw
TBC1D23	NA	NA	NA	8.2961	NA	NA	NA	NA	6.72705	NA	NA	NA	NA	NA	NA	NA	NA	NA	NA	NA	NA	NA	NA	NA	NA	NA	21 pcw
TBC1D23	8.9103	7.07111	NA	8.51603	NA	NA	8.61047	8.85981	7.17083	NA	NA	7.51957	NA	8.20046	NA	6.08928	7.90342	6.92531	6.69955	NA	5.55305	6.23112	7.64979	NA	NA	7.18342	24 pcw
TBC1D23	NA	NA	NA	NA	NA	NA	NA	NA	NA	NA	NA	NA	NA	NA	NA	NA	NA	5.5331	NA	NA	NA	NA	NA	NA	NA	NA	25 pcw
TBC1D23	NA	NA	NA	NA	NA	NA	4.27202	NA	NA	NA	NA	NA	NA	NA	NA	10.3224	NA	NA	NA	NA	NA	4.20038	NA	NA	NA	NA	26 pcw
TBC1D23	NA	NA	NA	5.76163	NA	NA	NA	NA	NA	NA	NA	NA	NA	NA	NA	NA	NA	NA	NA	NA	NA	NA	NA	NA	NA	4.40957	35 pcw
TBC1D23	5.23764	4.66454	NA	5.50316	NA	NA	4.99121	3.80829	3.9581	NA	NA	6.52119	NA	5.06602	NA	4.80401	5.61743	6.75979	5.08104	NA	7.0926	5.95743	5.00043	NA	NA	5.1652	37 pcw
TBC1D23	4.08384	5.93926	NA	10.1269	NA	NA	6.9927	4.90853	9.60406	NA	NA	5.53308	NA	4.10781	NA	8.4278	7.07694	6.25287	4.97722	NA	6.87047	4.9985	4.60179	NA	NA	5.00486	4 mos
TBC1D23	3.71037	5.80346	NA	5.87411	NA	NA	6.12405	6.38491	6.84228	NA	NA	4.84113	NA	8.09235	NA	6.48571	NA	6.95893	5.97227	NA	NA	5.49177	6.09027	NA	NA	5.78973	4 mos
TBC1D23	5.58263	NA	NA	NA	NA	NA	NA	NA	6.30455	NA	NA	NA	NA	NA	NA	6.69215	NA	NA	NA	NA	NA	NA	NA	NA	NA	NA	4 mos
TBC1D23	NA	6.08843	NA	7.69729	NA	NA	7.50437	NA	6.70962	NA	NA	4.20877	NA	7.7853	NA	7.14827	7.19937	NA	NA	NA	8.32915	6.2683	NA	NA	NA	NA	10 mos
TBC1D23	5.505	5.55067	NA	8.05575	NA	NA	4.62812	5.43309	6.36746	NA	NA	4.60128	NA	6.25843	NA	5.97483	6.89	5.80145	4.30038	NA	5.90981	7.25309	5.08231	NA	NA	6.42319	1 yrs
TBC1D23	NA	1.25866	NA	6.44418	NA	NA	2.94074	3.02219	1.40992	NA	NA	2.19383	NA	1.84546	NA	1.72378	2.1127	NA	NA	NA	2.5841	3.24757	NA	NA	NA	3.08907	2 yrs
TBC1D23	3.91459	4.44772	NA	4.46562	NA	NA	3.58185	4.20144	4.87007	NA	NA	2.39441	NA	4.11304	NA	4.41749	7.67844	4.14285	6.20606	NA	5.15734	5.11993	3.23449	NA	NA	7.5655	3 yrs
TBC1D23	4.27203	NA	NA	6.38121	NA	NA	NA	NA	5.53309	NA	NA	NA	NA	NA	NA	6.23085	4.56783	4.99827	5.51097	NA	NA	4.20036	NA	NA	NA	3.68585	3 yrs
TBC1D23	6.13771	NA	NA	7.29798	NA	NA	4.09021	NA	NA	NA	NA	6.42394	NA	NA	NA	8.98315	NA	NA	NA	NA	NA	NA	5.77187	NA	NA	5.74096	4 yrs
TBC1D23	5.73234	5.91174	NA	5.00628	NA	NA	5.94544	4.94942	10.2115	NA	NA	3.98594	NA	5.84208	NA	7.94346	9.12971	8.36252	6.56904	NA	9.04919	9.40576	5.31761	NA	NA	6.45847	8 yrs
TBC1D23	3.59753	3.78228	NA	2.90394	NA	NA	3.12091	7.78788	5.7281	NA	NA	NA	NA	NA	NA	4.59047	7.5713	3.53085	NA	NA	NA	4.25117	NA	NA	NA	4.19178	8 yrs
TBC1D23	5.37485	5.21682	NA	6.67738	NA	NA	5.19641	7.96915	10.1121	NA	NA	NA	NA	6.83366	NA	6.55094	6.78918	6.73976	5.19898	NA	7.0636	5.04478	NA	NA	NA	5.81995	11 yrs
TBC1D23	4.15579	4.57039	NA	6.04833	NA	NA	4.22638	3.8294	3.50669	NA	NA	2.88529	NA	4.0743	NA	3.6486	3.51247	5.53859	4.48664	NA	4.1517	4.98479	3.4969	NA	NA	4.79949	13 yrs
TBC1D23	7.59079	NA	NA	7.40126	NA	NA	NA	NA	8.56002	NA	NA	NA	NA	NA	NA	10.254	8.80116	NA	NA	NA	NA	NA	NA	NA	NA	NA	15 yrs
TBC1D23	NA	3.92105	NA	5.44517	NA	NA	6.29044	3.7707	5.53812	NA	NA	NA	NA	3.44592	NA	2.023	2.92602	4.22969	2.38508	NA	2.54577	4.68273	NA	NA	NA	4.43662	18 yrs
TBC1D23	2.28362	4.85056	NA	5.20729	NA	NA	3.61585	3.30629	3.47817	NA	NA	3.04962	NA	4.74098	NA	4.38863	5.37201	7.126	3.71054	NA	5.85234	4.12926	6.21546	NA	NA	3.61633	19 yrs
TBC1D23	7.46415	5.84066	NA	7.26612	NA	NA	6.56757	5.77805	7.38826	NA	NA	4.743	NA	8.18987	NA	5.64665	7.62302	7.86219	6.16757	NA	6.88903	6.39636	5.54567	NA	NA	6.02734	21 yrs
TBC1D23	5.85217	5.37084	NA	5.93831	NA	NA	NA	5.48966	5.58236	NA	NA	4.06273	NA	5.56645	NA	5.49815	5.95908	6.56114	4.70665	NA	5.77818	NA	4.62652	NA	NA	5.60377	23 yrs
TBC1D23	3.50537	2.88738	NA	4.74337	NA	NA	4.67081	3.07442	3.53643	NA	NA	2.51086	NA	2.38374	NA	3.884	3.48644	1.97705	2.87402	NA	3.59418	3.2887	2.90024	NA	NA	2.42861	30 yrs
TBC1D23	3.70196	2.91621	NA	5.93213	NA	NA	4.85864	4.30994	5.12557	NA	NA	4.0101	NA	4.23997	NA	4.65118	3.39495	4.40421	2.89098	NA	3.3214	5.51753	6.04333	NA	NA	3.92067	36 yrs
TBC1D23	5.11178	10.3532	NA	5.61528	NA	NA	5.80708	5.35501	6.88904	NA	NA	2.99845	NA	4.35365	NA	3.74561	5.34201	5.45224	5.01384	NA	4.00793	5.4264	4.87837	NA	NA	4.74967	37 yrs
TBC1D23	8.63074	NA	NA	6.72562	NA	NA	6.83585	8.82206	5.35971	NA	NA	5.77843	NA	6.61685	NA	6.98054	7.47742	5.8472	5.38833	NA	6.39533	7.8298	6.1303	NA	NA	7.07236	40 yrs
TBC1D8	1.33649	0.68234	0.968992	NA	NA	0.577577	0.90633	0.916469	1.26053	1.15825	0.805528	NA	1.02068	1.10759	1.46374	1.37455	NA	NA	NA	1.68389	NA	NA	NA	NA	1.43801	1.06338	8 pcw
TBC1D8	1.121	1.20418	0.643961	NA	NA	0.93012	1.40291	1.30971	NA	0.793279	1.01387	NA	1.74545	1.28384	1.8879	NA	NA	NA	NA	1.16397	NA	NA	NA	1.78962	2.04919	NA	9 pcw
TBC1D8	0.996003	1.72536	NA	1.96284	2.25982	1.57616	2.11082	0.804706	2.17089	NA	NA	NA	NA	1.61529	NA	4.32596	3.66621	2.75303	2.63994	NA	2.95365	2.26534	1.2875	NA	NA	2.03602	12 pcw
TBC1D8	1.63242	1.55848	NA	NA	NA	2.16314	2.4179	1.18299	2.67478	NA	NA	NA	NA	1.65668	NA	2.90858	3.01167	2.51074	2.93053	NA	2.32239	2.5285	1.24485	NA	NA	1.64802	12 pcw
TBC1D8	1.80757	NA	NA	NA	NA	2.01978	1.38021	1.37165	2.62581	NA	NA	NA	NA	1.41283	NA	NA	1.7012	2.32898	1.73011	NA	1.96736	2.33591	1.75674	NA	NA	1.08102	12 pcw
TBC1D8	0.940049	1.75616	NA	NA	2.33093	NA	1.2178	1.35854	2.5455	NA	NA	2.81209	NA	1.00153	NA	4.52013	2.83282	1.5209	2.33165	NA	1.82475	2.01351	0.797018	NA	NA	1.51584	13 pcw
TBC1D8	2.01429	0.969618	NA	NA	2.32785	NA	2.08471	1.05671	1.87929	NA	NA	NA	NA	1.41876	NA	1.72921	4.28792	2.1019	1.9908	NA	3.86344	3.07607	1.92993	NA	NA	1.22559	13 pcw
TBC1D8	1.58492	1.69187	NA	NA	NA	NA	1.9473	1.20842	2.17028	NA	NA	NA	NA	1.55295	NA	NA	2.37087	1.59662	3.29798	NA	2.47471	2.62813	1.90978	NA	NA	2.29969	13 pcw
TBC1D8	1.02156	1.71693	NA	1.94975	NA	NA	1.58826	1.82312	2.29152	NA	NA	3.73638	NA	3.55907	NA	2.37947	3.0868	2.97815	2.47527	1.71699	3.81274	3.91902	2.14904	NA	NA	2.35228	16 pcw
TBC1D8	2.08346	1.83267	NA	NA	NA	NA	1.92022	1.23057	2.84696	NA	NA	4.21905	NA	1.8202	NA	5.00306	5.03102	3.77343	NA	NA	NA	3.40443	2.09549	NA	NA	1.73138	16 pcw
TBC1D8	NA	2.16068	NA	NA	NA	NA	1.14962	NA	NA	NA	NA	5.55682	NA	NA	NA	2.35827	3.27322	1.84187	NA	NA	NA	3.60476	2.51444	NA	NA	1.57161	16 pcw
TBC1D8	1.66843	2.2576	NA	2.23742	NA	NA	1.97841	2.41708	NA	NA	NA	3.76001	NA	1.60479	NA	2.52214	2.86401	2.21834	NA	2.76463	NA	3.40199	1.74815	NA	NA	2.18629	17 pcw
TBC1D8	NA	1.35335	NA	NA	NA	NA	1.29653	1.5042	NA	NA	NA	1.63483	NA	NA	NA	1.25131	0.77118	1.33027	NA	0.921386	NA	1.04674	1.50255	NA	NA	1.91527	19 pcw
TBC1D8	2.62713	3.48788	NA	2.03279	NA	NA	2.41454	3.33121	2.52717	NA	NA	NA	NA	2.57606	NA	2.23603	2.41601	NA	1.9436	NA	2.09431	3.34967	2.91264	NA	NA	2.58866	21 pcw
TBC1D8	NA	NA	NA	1.74291	NA	NA	NA	NA	2.16482	NA	NA	NA	NA	NA	NA	NA	NA	NA	NA	NA	NA	NA	NA	NA	NA	NA	21 pcw
TBC1D8	1.05235	1.97852	NA	1.44181	NA	NA	1.87928	1.7818	2.2937	NA	NA	4.87628	NA	1.19996	NA	1.3544	2.17764	2.02924	2.90915	NA	2.60789	2.72619	1.82	NA	NA	1.6032	24 pcw
TBC1D8	NA	NA	NA	NA	NA	NA	NA	NA	NA	NA	NA	NA	NA	NA	NA	NA	NA	1.26473	NA	NA	NA	NA	NA	NA	NA	NA	25 pcw
TBC1D8	NA	NA	NA	NA	NA	NA	1.04877	NA	NA	NA	NA	NA	NA	NA	NA	1.37165	NA	NA	NA	NA	NA	1.1553	NA	NA	NA	NA	26 pcw
TBC1D8	NA	NA	NA	1.78691	NA	NA	NA	NA	NA	NA	NA	NA	NA	NA	NA	NA	NA	NA	NA	NA	NA	NA	NA	NA	NA	1.23837	35 pcw
TBC1D8	1.48115	1.8373	NA	1.55966	NA	NA	1.80003	1.51691	2.56756	NA	NA	1.22741	NA	2.02162	NA	1.84794	2.08794	1.90121	1.78601	NA	1.5029	1.77687	1.69896	NA	NA	2.29109	37 pcw
TBC1D8	2.1022	1.96072	NA	1.81425	NA	NA	1.11497	2.20484	2.07668	NA	NA	4.304	NA	1.32563	NA	2.03341	4.38126	1.73791	1.44356	NA	4.45431	2.28601	1.50436	NA	NA	1.47788	4 mos
TBC1D8	1.82802	4.42788	NA	3.62431	NA	NA	3.91235	3.42316	1.57597	NA	NA	5.94682	NA	4.88579	NA	1.29336	NA	4.67195	3.78793	NA	NA	4.12013	4.24563	NA	NA	4.62103	4 mos
TBC1D8	4.97749	NA	NA	NA	NA	NA	NA	NA	3.83122	NA	NA	NA	NA	NA	NA	5.09281	NA	NA	NA	NA	NA	NA	NA	NA	NA	NA	4 mos
TBC1D8	NA	1.86398	NA	3.82893	NA	NA	1.46904	NA	1.48305	NA	NA	1.41747	NA	1.27589	NA	1.58709	1.89074	NA	NA	NA	1.80854	1.39842	NA	NA	NA	NA	10 mos
TBC1D8	3.39979	3.25182	NA	2.73875	NA	NA	2.85158	2.91328	3.03486	NA	NA	4.20561	NA	2.90576	NA	3.38816	3.09537	3.28733	3.13938	NA	3.23784	2.95377	2.30656	NA	NA	3.58482	1 yrs
TBC1D8	NA	0.698355	NA	0.676185	NA	NA	0.505235	0.461671	0.454161	NA	NA	0.613842	NA	0.268236	NA	0.599436	0.577856	NA	NA	NA	0.838652	0.479151	NA	NA	NA	0.676136	2 yrs
TBC1D8	0.919323	1.06065	NA	3.94682	NA	NA	1.11844	0.721821	1.57698	NA	NA	1.05333	NA	0.885244	NA	1.62524	1.1199	0.955917	1.07683	NA	1.00861	1.78927	0.788153	NA	NA	1.10296	3 yrs
TBC1D8	1.04877	NA	NA	3.68403	NA	NA	NA	NA	1.26473	NA	NA	NA	NA	NA	NA	1.14093	1.11178	0.777596	0.8076	NA	NA	1.1553	NA	NA	NA	1.04176	3 yrs
TBC1D8	0.800167	NA	NA	1.37552	NA	NA	0.340316	NA	NA	NA	NA	1.76336	NA	NA	NA	0.469591	NA	NA	NA	NA	NA	NA	0.906859	NA	NA	0.731425	4 yrs
TBC1D8	1.06276	0.966256	NA	2.11954	NA	NA	1.55512	1.98973	0.87669	NA	NA	2.34233	NA	1.44283	NA	0.949432	0.8339	1.07476	0.98835	NA	0.927143	1.37635	1.22312	NA	NA	1.35829	8 yrs
TBC1D8	3.01613	1.3755	NA	2.89815	NA	NA	1.70291	2.06492	1.85309	NA	NA	NA	NA	NA	NA	2.95954	2.39032	2.59226	NA	NA	NA	2.24912	NA	NA	NA	3.00473	8 yrs
TBC1D8	5.51103	4.94484	NA	5.16934	NA	NA	5.41363	7.53387	6.43855	NA	NA	NA	NA	4.43729	NA	6.43911	4.86873	4.27106	5.25907	NA	5.0163	5.19084	NA	NA	NA	5.56026	11 yrs
TBC1D8	1.50594	2.02041	NA	3.26412	NA	NA	2.50496	1.27372	2.17419	NA	NA	1.56671	NA	2.26401	NA	2.64905	2.04484	2.23942	2.93453	NA	2.78705	1.78278	1.52486	NA	NA	2.53438	13 yrs
TBC1D8	2.59867	NA	NA	3.11067	NA	NA	NA	NA	2.52564	NA	NA	NA	NA	NA	NA	2.51428	2.55592	NA	NA	NA	NA	NA	NA	NA	NA	NA	15 yrs
TBC1D8	NA	0.696101	NA	2.1847	NA	NA	1.98102	0.786042	1.19061	NA	NA	NA	NA	1.06624	NA	0.867373	1.417	0.881958	1.11566	NA	0.820657	0.915628	NA	NA	NA	1.50906	18 yrs
TBC1D8	3.21183	2.88699	NA	3.06298	NA	NA	3.18953	2.50023	2.45062	NA	NA	3.24612	NA	2.64009	NA	3.53648	3.01853	2.90358	3.06725	NA	2.73605	3.44425	2.22923	NA	NA	2.60555	19 yrs
TBC1D8	2.50715	2.20358	NA	3.65849	NA	NA	2.91637	2.01783	2.41523	NA	NA	2.96726	NA	2.40973	NA	2.5522	2.47983	2.79123	3.64894	NA	3.01452	3.88067	1.57438	NA	NA	2.38431	21 yrs
TBC1D8	2.68205	4.17332	NA	4.09002	NA	NA	NA	2.73689	3.53343	NA	NA	2.16146	NA	3.30813	NA	3.37911	3.96622	3.65119	3.46976	NA	3.59962	NA	3.1075	NA	NA	3.81153	23 yrs
TBC1D8	3.10211	3.52088	NA	4.1228	NA	NA	2.35992	3.92079	3.20844	NA	NA	3.62652	NA	3.1352	NA	3.68982	3.44539	2.81026	3.88028	NA	3.46805	4.53163	2.16846	NA	NA	3.18317	30 yrs
TBC1D8	2.77969	2.47073	NA	3.73904	NA	NA	2.99819	2.45994	2.54513	NA	NA	3.29603	NA	3.0015	NA	3.25886	2.84062	3.00163	3.15362	NA	3.09143	3.7786	2.11345	NA	NA	2.67444	36 yrs
TBC1D8	1.77517	2.05022	NA	2.38508	NA	NA	2.31479	3.49518	2.44045	NA	NA	3.72996	NA	3.01553	NA	3.59386	2.8951	3.01155	3.26561	NA	3.75845	3.10998	2.22558	NA	NA	3.49123	37 yrs
TBC1D8	0.868117	NA	NA	1.45142	NA	NA	2.05266	0.460902	1.76518	NA	NA	1.94724	NA	2.50453	NA	2.92975	2.97314	1.81428	1.3325	NA	1.84466	2.84752	1.57152	NA	NA	2.76469	40 yrs
TM2D3	5.82044	4.31385	3.61126	NA	NA	4.90603	5.03571	4.36578	6.29873	4.42026	4.21145	NA	4.60699	5.37156	4.14443	4.86573	NA	NA	NA	4.1042	NA	NA	NA	NA	5.99645	4.06829	8 pcw
TM2D3	5.15087	4.45463	3.21316	NA	NA	6.51145	3.9903	4.69363	NA	4.30741	5.25078	NA	4.0312	4.57007	4.95662	NA	NA	NA	NA	3.60193	NA	NA	NA	4.98693	6.58516	NA	9 pcw
TM2D3	5.45571	6.27048	NA	8.78049	7.58725	7.00243	5.98132	6.99681	6.69036	NA	NA	NA	NA	6.25916	NA	5.74116	6.72146	6.79755	5.88397	NA	6.56219	6.31178	11.772	NA	NA	5.77603	12 pcw
TM2D3	7.27661	6.38485	NA	NA	NA	8.84382	6.95067	6.24765	6.66882	NA	NA	NA	NA	6.6024	NA	6.48787	7.09434	7.27914	5.78593	NA	6.57036	6.47375	7.03115	NA	NA	6.76185	12 pcw
TM2D3	7.02107	NA	NA	NA	NA	9.18634	6.55296	5.78849	8.43519	NA	NA	NA	NA	6.12542	NA	NA	8.43345	7.67953	7.03468	NA	7.63476	6.40596	7.29154	NA	NA	6.93426	12 pcw
TM2D3	5.47315	5.94139	NA	NA	6.66315	NA	7.02822	6.86795	7.75595	NA	NA	10.3459	NA	6.22497	NA	5.47532	7.33029	8.21018	6.49072	NA	6.72623	5.83933	7.46239	NA	NA	6.81948	13 pcw
TM2D3	5.39765	6.14736	NA	NA	7.18718	NA	6.0296	5.41321	6.93173	NA	NA	NA	NA	6.31265	NA	8.21132	6.06295	6.24849	6.50931	NA	6.63533	5.7445	6.0389	NA	NA	7.01864	13 pcw
TM2D3	5.69256	6.84356	NA	NA	NA	NA	6.6908	6.69515	5.38903	NA	NA	NA	NA	5.31732	NA	NA	6.75309	8.10165	6.04441	NA	6.26877	5.99923	6.86178	NA	NA	5.74451	13 pcw
TM2D3	6.22958	6.4785	NA	4.87397	NA	NA	6.66376	5.86129	5.3418	NA	NA	8.61221	NA	7.45412	NA	7.52466	7.24072	6.85916	5.96564	7.6711	5.60295	6.50327	7.55063	NA	NA	7.22989	16 pcw
TM2D3	7.1761	4.78493	NA	NA	NA	NA	4.9639	5.39299	6.44688	NA	NA	6.98109	NA	5.73531	NA	5.23912	5.90731	5.45317	NA	NA	NA	4.54582	6.19429	NA	NA	5.02035	16 pcw
TM2D3	NA	10.5514	NA	NA	NA	NA	7.38905	NA	NA	NA	NA	10.9713	NA	NA	NA	7.30923	6.01138	7.1088	NA	NA	NA	6.77885	8.5315	NA	NA	6.94106	16 pcw
TM2D3	7.42511	9.08874	NA	7.83425	NA	NA	7.86863	7.58917	NA	NA	NA	9.47215	NA	8.52468	NA	6.42656	7.7436	7.84896	NA	8.60796	NA	6.98846	11.0392	NA	NA	8.01658	17 pcw
TM2D3	NA	7.72502	NA	NA	NA	NA	7.1788	6.31916	NA	NA	NA	7.60339	NA	NA	NA	6.2986	5.63275	6.48794	NA	6.26841	NA	5.69217	6.92345	NA	NA	7.08197	19 pcw
TM2D3	7.96841	7.80441	NA	8.52364	NA	NA	7.50127	6.89905	9.21676	NA	NA	NA	NA	9.40583	NA	7.85518	8.50765	NA	7.74904	NA	7.74149	8.03002	8.29468	NA	NA	6.61846	21 pcw
TM2D3	NA	NA	NA	7.3169	NA	NA	NA	NA	7.56144	NA	NA	NA	NA	NA	NA	NA	NA	NA	NA	NA	NA	NA	NA	NA	NA	NA	21 pcw
TM2D3	7.66126	10.2748	NA	9.76308	NA	NA	9.37085	9.98371	9.17155	NA	NA	15.3564	NA	11.2569	NA	10.9226	10.6671	9.17362	10.125	NA	8.59451	9.38791	8.27683	NA	NA	10.6832	24 pcw
TM2D3	NA	NA	NA	NA	NA	NA	NA	NA	NA	NA	NA	NA	NA	NA	NA	NA	NA	3.20981	NA	NA	NA	NA	NA	NA	NA	NA	25 pcw
TM2D3	NA	NA	NA	NA	NA	NA	3.07107	NA	NA	NA	NA	NA	NA	NA	NA	5.7885	NA	NA	NA	NA	NA	3.15279	NA	NA	NA	NA	26 pcw
TM2D3	NA	NA	NA	4.57329	NA	NA	NA	NA	NA	NA	NA	NA	NA	NA	NA	NA	NA	NA	NA	NA	NA	NA	NA	NA	NA	5.20578	35 pcw
TM2D3	6.53015	10.3381	NA	7.2345	NA	NA	10.777	4.73587	8.97827	NA	NA	5.34351	NA	10.5835	NA	9.22024	8.56701	8.13563	7.42386	NA	8.69016	9.4994	5.7813	NA	NA	8.93916	37 pcw
TM2D3	5.94492	11.0983	NA	7.81704	NA	NA	4.96289	6.76524	10.3313	NA	NA	9.20235	NA	4.14647	NA	9.44457	8.8484	4.75563	3.80425	NA	9.35069	8.34802	6.35475	NA	NA	5.4572	4 mos
TM2D3	3.98131	10.3381	NA	6.98062	NA	NA	10.1079	5.96043	5.66753	NA	NA	9.8564	NA	11.2584	NA	4.41966	NA	9.59893	8.35989	NA	NA	9.50494	5.78114	NA	NA	9.4323	4 mos
TM2D3	6.77428	NA	NA	NA	NA	NA	NA	NA	9.89944	NA	NA	NA	NA	NA	NA	9.33597	NA	NA	NA	NA	NA	NA	NA	NA	NA	NA	4 mos
TM2D3	NA	7.78819	NA	3.38784	NA	NA	8.3612	NA	8.04445	NA	NA	10.345	NA	8.19808	NA	6.54971	6.78482	NA	NA	NA	8.43076	5.53083	NA	NA	NA	NA	10 mos
TM2D3	7.64798	7.47337	NA	6.27453	NA	NA	9.05553	6.97614	9.14474	NA	NA	8.69522	NA	9.48744	NA	7.94797	10.2431	7.53602	6.5284	NA	7.43177	7.98554	5.89177	NA	NA	8.46449	1 yrs
TM2D3	NA	1.22865	NA	3.14182	NA	NA	2.71815	1.90275	0.977288	NA	NA	1.57214	NA	1.45062	NA	1.63862	1.35504	NA	NA	NA	2.31256	2.50611	NA	NA	NA	2.02837	2 yrs
TM2D3	3.43701	2.32525	NA	4.54641	NA	NA	2.32833	2.58372	5.25441	NA	NA	3.75519	NA	3.93974	NA	6.56205	7.7836	6.46001	6.80164	NA	2.95378	6.16998	2.47779	NA	NA	7.17169	3 yrs
TM2D3	3.07108	NA	NA	4.759	NA	NA	NA	NA	3.2098	NA	NA	NA	NA	NA	NA	3.31774	2.986	3.01937	3.00177	NA	NA	3.15277	NA	NA	NA	3.50143	3 yrs
TM2D3	8.58711	NA	NA	6.75414	NA	NA	7.07313	NA	NA	NA	NA	11.2151	NA	NA	NA	9.90176	NA	NA	NA	NA	NA	NA	6.65796	NA	NA	9.57998	4 yrs
TM2D3	8.55864	8.07289	NA	5.61351	NA	NA	6.79285	7.11316	9.44121	NA	NA	9.62745	NA	8.00265	NA	10.0247	10.2907	8.77467	9.8101	NA	8.51374	7.21474	6.88692	NA	NA	9.0404	8 yrs
TM2D3	10.0257	9.7811	NA	5.26778	NA	NA	12.2419	8.35331	13.1067	NA	NA	NA	NA	NA	NA	9.94046	8.535	6.54702	NA	NA	NA	7.12002	NA	NA	NA	12.8757	8 yrs
TM2D3	10.2417	13.1186	NA	4.88088	NA	NA	11.6122	17.3119	15.8032	NA	NA	NA	NA	11.4878	NA	10.1209	10.2271	10.718	11.1246	NA	12.3774	8.04859	NA	NA	NA	11.564	11 yrs
TM2D3	6.08058	8.39377	NA	5.38572	NA	NA	7.69105	3.52178	7.36215	NA	NA	4.62046	NA	7.79296	NA	8.21421	6.74101	7.0723	8.32843	NA	7.06627	6.20178	4.03823	NA	NA	8.59	13 yrs
TM2D3	8.82437	NA	NA	6.17729	NA	NA	NA	NA	10.0316	NA	NA	NA	NA	NA	NA	10.9034	9.79274	NA	NA	NA	NA	NA	NA	NA	NA	NA	15 yrs
TM2D3	NA	2.30072	NA	5.43476	NA	NA	7.47212	2.80862	4.65782	NA	NA	NA	NA	6.60691	NA	2.11124	4.59009	3.21688	3.6327	NA	3.27194	2.94113	NA	NA	NA	6.02535	18 yrs
TM2D3	10.3289	11.1932	NA	6.8634	NA	NA	9.59992	8.1667	9.57331	NA	NA	11.191	NA	10.1278	NA	8.89574	9.43831	10.3061	9.08663	NA	8.75351	7.3476	6.38217	NA	NA	9.59897	19 yrs
TM2D3	8.95772	7.65195	NA	4.25424	NA	NA	7.40041	7.68828	9.78245	NA	NA	6.23758	NA	8.16911	NA	6.86961	7.13504	7.42684	6.1434	NA	5.9043	7.08103	6.08689	NA	NA	7.54914	21 yrs
TM2D3	5.00588	5.87356	NA	5.47289	NA	NA	NA	4.97573	5.56858	NA	NA	4.22748	NA	6.29059	NA	6.60341	6.8491	6.62563	5.92535	NA	7.48938	NA	3.84718	NA	NA	7.45034	23 yrs
TM2D3	10.8776	11.7963	NA	8.38336	NA	NA	9.00178	9.4085	10.8898	NA	NA	10.6701	NA	9.45544	NA	8.84259	10.0734	8.41326	9.2797	NA	8.74857	7.42063	7.89671	NA	NA	9.70153	30 yrs
TM2D3	8.56243	10.3634	NA	6.73402	NA	NA	8.94815	8.11731	9.24902	NA	NA	10.4046	NA	8.64336	NA	9.80397	8.28729	7.84866	8.70177	NA	8.07501	8.88521	7.66547	NA	NA	8.41497	36 yrs
TM2D3	9.39556	13.4847	NA	6.37992	NA	NA	8.79838	9.95857	10.9962	NA	NA	8.75264	NA	7.93908	NA	7.64337	7.65767	7.37259	7.81637	NA	8.49499	9.55201	7.65462	NA	NA	7.73693	37 yrs
TM2D3	8.36268	NA	NA	6.98003	NA	NA	12.5508	12.3411	8.11424	NA	NA	6.51096	NA	9.46404	NA	9.41941	8.97552	8.72911	9.20046	NA	10.6734	7.52608	5.87135	NA	NA	10.0597	40 yrs
TMEM222	7.49985	5.90781	7.24779	NA	NA	5.76004	7.41363	7.10845	7.54967	7.10471	7.89161	NA	7.77212	6.75085	7.29085	6.88022	NA	NA	NA	6.27946	NA	NA	NA	NA	8.87756	7.25017	8 pcw
TMEM222	7.87153	7.84444	9.63508	NA	NA	6.2762	7.39506	7.16398	NA	6.81627	6.71633	NA	5.39362	7.84399	5.6016	NA	NA	NA	NA	7.49408	NA	NA	NA	5.65391	8.53332	NA	9 pcw
TMEM222	10.3452	7.4832	NA	9.63696	8.14396	11.0657	7.14458	8.86895	7.8583	NA	NA	NA	NA	6.72387	NA	9.07001	8.08852	9.66791	8.67194	NA	9.00116	9.42726	6.64267	NA	NA	7.75176	12 pcw
TMEM222	10.8118	5.87439	NA	NA	NA	8.23097	7.19743	9.40256	9.06196	NA	NA	NA	NA	6.97436	NA	9.91418	8.34969	7.58397	9.36207	NA	8.06114	9.65986	9.74651	NA	NA	7.84262	12 pcw
TMEM222	7.14043	NA	NA	NA	NA	7.71398	5.84146	7.13034	7.7616	NA	NA	NA	NA	5.81384	NA	NA	7.15262	5.87871	6.8	NA	8.30969	6.4745	7.72673	NA	NA	8.3342	12 pcw
TMEM222	6.51104	9.54407	NA	NA	7.68754	NA	5.00224	10.7839	11.316	NA	NA	11.3184	NA	5.557	NA	7.38628	5.96058	6.26923	9.80839	NA	5.80101	5.6381	7.04466	NA	NA	11.3688	13 pcw
TMEM222	8.09058	4.61564	NA	NA	12.3554	NA	7.40052	5.53985	5.5047	NA	NA	NA	NA	8.27202	NA	11.1932	7.13957	7.69794	5.51969	NA	8.08471	8.36414	7.89666	NA	NA	5.59622	13 pcw
TMEM222	12.4205	7.49583	NA	NA	NA	NA	10.4523	9.25175	9.86921	NA	NA	NA	NA	8.39227	NA	NA	10.3091	13.4185	6.35315	NA	11.4942	12.0301	13.1718	NA	NA	8.72845	13 pcw
TMEM222	14.052	13.7938	NA	11.4952	NA	NA	12.1447	9.12755	8.48932	NA	NA	7.50969	NA	14.0689	NA	11.9674	11.0507	12.191	5.94131	8.19102	9.64836	12.1446	8.78214	NA	NA	14.7119	16 pcw
TMEM222	6.52865	8.90498	NA	NA	NA	NA	9.53175	6.95623	8.42093	NA	NA	11.6976	NA	9.09079	NA	13.0332	9.09622	7.11727	NA	NA	NA	8.90874	10.8456	NA	NA	9.10563	16 pcw
TMEM222	NA	7.90945	NA	NA	NA	NA	6.10262	NA	NA	NA	NA	7.50843	NA	NA	NA	8.3007	10.3529	7.53436	NA	NA	NA	7.02339	6.55027	NA	NA	8.71955	16 pcw
TMEM222	8.84908	7.91495	NA	9.14989	NA	NA	12.0702	14.5753	NA	NA	NA	8.81771	NA	8.81264	NA	8.633	5.98467	8.87258	NA	10.1838	NA	12.0867	13.731	NA	NA	13.1525	17 pcw
TMEM222	NA	14.2804	NA	NA	NA	NA	12.2615	8.90397	NA	NA	NA	8.85617	NA	NA	NA	10.4588	12.517	10.2034	NA	15.1419	NA	14.7868	12.3045	NA	NA	14.7373	19 pcw
TMEM222	8.69925	9.47899	NA	6.73392	NA	NA	10.9814	9.31452	9.51011	NA	NA	NA	NA	9.39283	NA	10.6628	9.22904	NA	8.33007	NA	9.61454	10.8801	9.61583	NA	NA	8.10866	21 pcw
TMEM222	NA	NA	NA	9.59593	NA	NA	NA	NA	8.85569	NA	NA	NA	NA	NA	NA	NA	NA	NA	NA	NA	NA	NA	NA	NA	NA	NA	21 pcw
TMEM222	10.854	9.54178	NA	12.4446	NA	NA	11.3239	10.1841	9.73821	NA	NA	11.9054	NA	10.0157	NA	15.7649	10.8336	11.7076	12.7905	NA	12.3711	13.6314	12.5626	NA	NA	12.8899	24 pcw
TMEM222	NA	NA	NA	NA	NA	NA	NA	NA	NA	NA	NA	NA	NA	NA	NA	NA	NA	10.162	NA	NA	NA	NA	NA	NA	NA	NA	25 pcw
TMEM222	NA	NA	NA	NA	NA	NA	9.64523	NA	NA	NA	NA	NA	NA	NA	NA	7.13035	NA	NA	NA	NA	NA	9.1732	NA	NA	NA	NA	26 pcw
TMEM222	NA	NA	NA	11.1673	NA	NA	NA	NA	NA	NA	NA	NA	NA	NA	NA	NA	NA	NA	NA	NA	NA	NA	NA	NA	NA	16.2777	35 pcw
TMEM222	17.2989	14.5078	NA	11.8982	NA	NA	14.1978	16.14	13.4106	NA	NA	15.1582	NA	13.4376	NA	14.6747	11.7335	12.167	14.8948	NA	13.3467	16.1892	14.2319	NA	NA	11.9424	37 pcw
TMEM222	12.3629	6.08611	NA	15.444	NA	NA	14.4359	11.6331	4.08689	NA	NA	9.47735	NA	15.1656	NA	5.26265	12.0703	12.7539	13.0629	NA	12.6053	10.1807	14.7976	NA	NA	14.6004	4 mos
TMEM222	15.4149	12.5897	NA	18.308	NA	NA	12.4938	14.6852	13.7588	NA	NA	12.6474	NA	13.9598	NA	13.0401	NA	12.146	14.3511	NA	NA	12.0143	14.0695	NA	NA	12.8939	4 mos
TMEM222	12.7659	NA	NA	NA	NA	NA	NA	NA	12.847	NA	NA	NA	NA	NA	NA	12.8284	NA	NA	NA	NA	NA	NA	NA	NA	NA	NA	4 mos
TMEM222	NA	13.9044	NA	11.1465	NA	NA	17.7007	NA	16.3664	NA	NA	20.2618	NA	13.3851	NA	14.689	15.5757	NA	NA	NA	17.8669	13.7148	NA	NA	NA	NA	10 mos
TMEM222	11.5008	9.31092	NA	11.4358	NA	NA	11.0174	10.0682	9.25327	NA	NA	10.3502	NA	12.6922	NA	8.82529	8.9513	8.76119	9.46191	NA	9.57248	7.69635	10.556	NA	NA	9.03416	1 yrs
TMEM222	NA	7.67868	NA	13.1388	NA	NA	12.1432	13.7497	8.35754	NA	NA	9.02646	NA	9.76441	NA	7.27642	8.12966	NA	NA	NA	12.033	14.2311	NA	NA	NA	13.4536	2 yrs
TMEM222	14.5973	10.4779	NA	13.569	NA	NA	9.23939	8.8816	18.4359	NA	NA	19.8689	NA	10.8129	NA	20.6649	13.4342	20.4561	15.0695	NA	11.2586	17.4585	13.7388	NA	NA	16.3154	3 yrs
TMEM222	9.64526	NA	NA	10.7071	NA	NA	NA	NA	10.162	NA	NA	NA	NA	NA	NA	12.6574	11.8844	10.3879	13.1886	NA	NA	9.17316	NA	NA	NA	11.9707	3 yrs
TMEM222	15.7568	NA	NA	20.9137	NA	NA	15.5133	NA	NA	NA	NA	14.5337	NA	NA	NA	11.5765	NA	NA	NA	NA	NA	NA	14.2079	NA	NA	8.58551	4 yrs
TMEM222	11.443	16.6332	NA	27.8163	NA	NA	11.1293	14.2146	9.75062	NA	NA	11.5408	NA	14.9496	NA	15.6934	16.119	19.1283	17.449	NA	17.0484	16.0861	20.8428	NA	NA	14.287	8 yrs
TMEM222	10.3473	4.53003	NA	11.11	NA	NA	4.91372	9.22973	4.2409	NA	NA	NA	NA	NA	NA	7.37835	6.96177	7.16456	NA	NA	NA	6.10688	NA	NA	NA	8.35998	8 yrs
TMEM222	11.7065	10.8828	NA	8.92388	NA	NA	13.5358	12.8192	8.48591	NA	NA	NA	NA	9.78402	NA	10.1305	9.0228	7.15738	12.8574	NA	8.93026	11.3671	NA	NA	NA	11.8491	11 yrs
TMEM222	11.9494	12.0437	NA	12.0622	NA	NA	12.6783	14.3087	14.1293	NA	NA	18.2367	NA	13.8966	NA	12.767	14.6864	10.8731	10.794	NA	12.3704	11.7419	11.0487	NA	NA	10.5844	13 yrs
TMEM222	7.23604	NA	NA	11.5276	NA	NA	NA	NA	7.11366	NA	NA	NA	NA	NA	NA	6.55187	6.19683	NA	NA	NA	NA	NA	NA	NA	NA	NA	15 yrs
TMEM222	NA	10.152	NA	17.081	NA	NA	8.99057	8.63933	9.73943	NA	NA	NA	NA	12.1431	NA	10.4222	11.8304	9.26419	11.273	NA	13.9979	9.20881	NA	NA	NA	11.5807	18 yrs
TMEM222	22.317	12.0144	NA	17.9844	NA	NA	13.6479	18.8819	18.0456	NA	NA	14.7301	NA	11.8039	NA	14.1742	10.245	10.2171	13.5975	NA	10.5339	15.2302	8.50687	NA	NA	17.5032	19 yrs
TMEM222	9.08878	8.37722	NA	7.93632	NA	NA	7.22075	10.5274	7.42006	NA	NA	8.53143	NA	7.6007	NA	7.28239	6.69526	7.12461	7.75765	NA	7.21865	7.43891	11.9042	NA	NA	6.61748	21 yrs
TMEM222	12.0574	9.36874	NA	15.621	NA	NA	NA	12.0891	9.40426	NA	NA	12.1908	NA	9.16585	NA	10.5789	7.76582	8.48325	9.34923	NA	9.43692	NA	11.4338	NA	NA	10.7985	23 yrs
TMEM222	14.1331	18.5323	NA	22.2217	NA	NA	12.4529	24.1338	17.0516	NA	NA	18.8205	NA	20.2014	NA	16.062	17.81	24.5888	17.6801	NA	17.663	17.9146	19.3067	NA	NA	20.5481	30 yrs
TMEM222	13.0408	9.06443	NA	12.3641	NA	NA	8.28876	13.0356	9.66334	NA	NA	13.621	NA	7.35521	NA	10.974	8.69708	7.67101	9.52933	NA	8.01556	8.74548	11.292	NA	NA	7.69471	36 yrs
TMEM222	7.82948	2.8515	NA	25.8939	NA	NA	5.48356	8.71956	4.67709	NA	NA	13.8014	NA	10.0791	NA	13.5726	10.7295	6.86534	8.35721	NA	10.4146	8.51566	7.337	NA	NA	9.19596	37 yrs
TMEM222	13.4895	NA	NA	23.7509	NA	NA	15.822	11.83	6.57085	NA	NA	8.13555	NA	7.40765	NA	7.71095	6.86624	14.9876	14.2538	NA	15.1797	10.0117	10.1162	NA	NA	7.94222	40 yrs
TOP3B	1.68778	1.255	1.73371	NA	NA	1.44969	1.41059	1.56841	1.55264	1.79042	1.88109	NA	1.81504	1.17809	1.86753	1.74005	NA	NA	NA	2.06724	NA	NA	NA	NA	1.52497	1.56252	8 pcw
TOP3B	1.39773	2.74948	1.626	NA	NA	1.24903	3.11334	1.81697	NA	2.7269	2.11839	NA	2.31851	3.00802	1.94297	NA	NA	NA	NA	2.87309	NA	NA	NA	1.88402	1.51854	NA	9 pcw
TOP3B	1.72324	2.2109	NA	1.53455	1.03078	2.4974	1.93448	1.48328	1.62286	NA	NA	NA	NA	1.62671	NA	2.56192	2.215	2.15267	2.28147	NA	2.24722	2.31292	0.546202	NA	NA	1.98262	12 pcw
TOP3B	1.62523	1.77426	NA	NA	NA	1.25389	1.22202	1.81233	1.57189	NA	NA	NA	NA	1.40625	NA	1.61273	1.56357	1.22227	1.93463	NA	1.46868	1.97654	1.29763	NA	NA	1.26857	12 pcw
TOP3B	1.22351	NA	NA	NA	NA	0.98574	1.64277	1.48715	1.25853	NA	NA	NA	NA	1.58329	NA	NA	1.26043	1.327	1.46998	NA	1.55834	1.7382	1.6349	NA	NA	1.45986	12 pcw
TOP3B	1.16848	2.37469	NA	NA	1.42867	NA	0.841669	2.78836	2.18086	NA	NA	2.4266	NA	0.828313	NA	1.94337	1.19904	0.900327	2.06997	NA	0.899627	1.35306	0.780207	NA	NA	2.39766	13 pcw
TOP3B	2.39031	0.850454	NA	NA	2.52707	NA	1.7501	0.76782	0.660551	NA	NA	NA	NA	1.60886	NA	1.84318	1.88491	1.41443	0.966311	NA	1.75786	2.19869	2.13664	NA	NA	0.842855	13 pcw
TOP3B	3.52989	1.70737	NA	NA	NA	NA	2.47818	1.92005	2.67573	NA	NA	NA	NA	2.07265	NA	NA	2.33765	2.08226	1.79427	NA	2.63767	2.73648	3.00751	NA	NA	1.96342	13 pcw
TOP3B	2.55817	3.48025	NA	1.91613	NA	NA	3.24771	2.3602	2.98211	NA	NA	1.44384	NA	2.61309	NA	2.89654	2.07697	2.95018	1.55746	2.08938	2.16474	2.84071	2.74001	NA	NA	2.56731	16 pcw
TOP3B	1.77336	3.15594	NA	NA	NA	NA	2.71459	2.07656	1.75057	NA	NA	1.9007	NA	2.58257	NA	3.22343	2.16907	2.09912	NA	NA	NA	3.32791	2.33085	NA	NA	2.74519	16 pcw
TOP3B	NA	1.40726	NA	NA	NA	NA	1.47521	NA	NA	NA	NA	0.9021	NA	NA	NA	1.95382	2.2142	1.62077	NA	NA	NA	1.20593	1.67765	NA	NA	1.96007	16 pcw
TOP3B	3.28622	1.73838	NA	1.83497	NA	NA	2.91504	2.1549	NA	NA	NA	1.10394	NA	1.99879	NA	2.78803	1.30751	1.96812	NA	2.13736	NA	3.3662	1.52371	NA	NA	2.84559	17 pcw
TOP3B	NA	2.5313	NA	NA	NA	NA	2.36504	1.67631	NA	NA	NA	1.10763	NA	NA	NA	1.61053	0.959779	1.59455	NA	0.940024	NA	1.21584	2.2804	NA	NA	2.84116	19 pcw
TOP3B	2.00229	1.91437	NA	2.0305	NA	NA	2.0688	1.75652	2.262	NA	NA	NA	NA	1.89491	NA	1.92836	1.9578	NA	2.1526	NA	1.82599	2.41272	2.00578	NA	NA	1.88451	21 pcw
TOP3B	NA	NA	NA	2.16143	NA	NA	NA	NA	1.93763	NA	NA	NA	NA	NA	NA	NA	NA	NA	NA	NA	NA	NA	NA	NA	NA	NA	21 pcw
TOP3B	2.00005	1.45501	NA	1.37654	NA	NA	1.64716	1.1025	1.71127	NA	NA	0.789897	NA	1.17343	NA	1.38953	1.62003	1.56624	1.48492	NA	1.80608	2.10844	1.90263	NA	NA	1.48084	24 pcw
TOP3B	NA	NA	NA	NA	NA	NA	NA	NA	NA	NA	NA	NA	NA	NA	NA	NA	NA	0.984105	NA	NA	NA	NA	NA	NA	NA	NA	25 pcw
TOP3B	NA	NA	NA	NA	NA	NA	0.602991	NA	NA	NA	NA	NA	NA	NA	NA	1.48716	NA	NA	NA	NA	NA	0.908622	NA	NA	NA	NA	26 pcw
TOP3B	NA	NA	NA	2.37427	NA	NA	NA	NA	NA	NA	NA	NA	NA	NA	NA	NA	NA	NA	NA	NA	NA	NA	NA	NA	NA	2.00536	35 pcw
TOP3B	1.47317	1.29636	NA	2.14756	NA	NA	1.36706	1.7416	1.26285	NA	NA	1.05558	NA	1.31513	NA	1.30077	1.13478	1.0505	1.3029	NA	1.3654	1.71495	1.56742	NA	NA	1.37072	37 pcw
TOP3B	1.26727	0.766081	NA	1.47159	NA	NA	1.01682	0.840571	0.787108	NA	NA	0.76099	NA	1.25462	NA	0.625601	0.795801	0.999033	0.888374	NA	1.0139	1.08271	1.55043	NA	NA	0.915634	4 mos
TOP3B	1.06795	0.999943	NA	2.01693	NA	NA	1.223	0.377142	1.12688	NA	NA	0.716598	NA	0.849546	NA	0.930673	NA	0.74567	0.907343	NA	NA	1.15254	0.970023	NA	NA	0.919367	4 mos
TOP3B	1.316	NA	NA	NA	NA	NA	NA	NA	0.737023	NA	NA	NA	NA	NA	NA	0.918765	NA	NA	NA	NA	NA	NA	NA	NA	NA	NA	4 mos
TOP3B	NA	1.10966	NA	2.22729	NA	NA	0.875412	NA	0.65646	NA	NA	0.701957	NA	0.731025	NA	0.649946	0.919169	NA	NA	NA	1.08916	0.871744	NA	NA	NA	NA	10 mos
TOP3B	1.09406	1.16325	NA	1.67483	NA	NA	1.31555	1.07674	0.833206	NA	NA	0.908778	NA	1.19811	NA	0.894838	1.02034	0.947423	1.08972	NA	1.18433	1.00263	1.23428	NA	NA	0.952639	1 yrs
TOP3B	NA	0.420524	NA	0.848415	NA	NA	0.566737	0.441268	0.334088	NA	NA	0.322641	NA	0.312686	NA	0.307879	0.635701	NA	NA	NA	0.808704	0.557523	NA	NA	NA	0.537499	2 yrs
TOP3B	0.204672	0.571129	NA	1.89279	NA	NA	0.873712	0.687008	0.67636	NA	NA	1.1311	NA	0.954329	NA	0.685052	0.319543	0.377976	0.435775	NA	0.86545	0.369983	0.738691	NA	NA	0.227591	3 yrs
TOP3B	0.602992	NA	NA	1.82046	NA	NA	NA	NA	0.984104	NA	NA	NA	NA	NA	NA	0.609261	0.962575	0.493497	0.523691	NA	NA	0.908618	NA	NA	NA	1.0525	3 yrs
TOP3B	0.601518	NA	NA	1.89484	NA	NA	0.454643	NA	NA	NA	NA	0.656892	NA	NA	NA	0.438527	NA	NA	NA	NA	NA	NA	1.15919	NA	NA	0.322695	4 yrs
TOP3B	0.636415	1.07323	NA	2.50163	NA	NA	0.693086	1.08197	0.566053	NA	NA	0.527748	NA	1.10694	NA	0.52534	0.661114	0.94199	0.710537	NA	0.764783	1.0394	1.0454	NA	NA	0.65162	8 yrs
TOP3B	0.733921	0.434954	NA	2.14076	NA	NA	0.866499	0.602314	0.348811	NA	NA	NA	NA	NA	NA	0.951838	0.691322	0.874879	NA	NA	NA	0.807531	NA	NA	NA	1.42586	8 yrs
TOP3B	0.512944	0.739757	NA	1.85358	NA	NA	0.828739	0.320342	0.368877	NA	NA	NA	NA	0.71167	NA	0.804266	0.62641	0.647097	0.807509	NA	0.545366	1.23625	NA	NA	NA	0.767547	11 yrs
TOP3B	0.921686	1.04586	NA	1.57977	NA	NA	1.54558	0.71164	1.47213	NA	NA	1.35951	NA	1.3742	NA	1.37637	1.58778	1.06757	1.16983	NA	1.27445	1.51809	1.11574	NA	NA	1.08484	13 yrs
TOP3B	0.777691	NA	NA	2.01036	NA	NA	NA	NA	0.798238	NA	NA	NA	NA	NA	NA	0.777771	0.722788	NA	NA	NA	NA	NA	NA	NA	NA	NA	15 yrs
TOP3B	NA	0.553225	NA	1.82673	NA	NA	0.830946	0.750832	0.756943	NA	NA	NA	NA	1.22179	NA	0.530238	0.961004	0.589343	1.04837	NA	1.07446	0.565055	NA	NA	NA	1.09682	18 yrs
TOP3B	2.1721	1.20235	NA	2.32199	NA	NA	1.52896	1.79126	1.85562	NA	NA	1.32533	NA	1.24374	NA	1.90699	1.42064	1.05157	1.48046	NA	1.2981	2.18732	1.29345	NA	NA	2.01483	19 yrs
TOP3B	0.741586	0.823781	NA	1.84887	NA	NA	1.0498	0.635206	0.915814	NA	NA	1.08607	NA	0.71013	NA	1.14772	0.956858	0.947765	1.29972	NA	1.08229	1.22453	1.06401	NA	NA	0.878606	21 yrs
TOP3B	1.33553	1.21134	NA	2.43533	NA	NA	NA	0.836161	0.716976	NA	NA	1.0457	NA	1.14692	NA	1.11127	1.00358	0.931543	1.22724	NA	1.08344	NA	1.28368	NA	NA	1.08449	23 yrs
TOP3B	1.14008	1.24606	NA	3.22308	NA	NA	0.941046	1.41529	1.48154	NA	NA	1.20915	NA	1.85216	NA	1.6989	1.60973	2.62416	1.92979	NA	2.03305	2.51596	1.47567	NA	NA	1.89494	30 yrs
TOP3B	1.02711	1.50939	NA	1.96363	NA	NA	1.08038	1.25155	0.847329	NA	NA	0.963293	NA	1.50683	NA	1.26231	1.40442	1.12194	1.65315	NA	1.10835	1.50303	1.37898	NA	NA	1.22049	36 yrs
TOP3B	1.51905	0.454251	NA	2.71253	NA	NA	1.56778	1.28519	0.928071	NA	NA	1.04223	NA	1.95562	NA	2.07333	1.33114	1.18675	1.95883	NA	2.74923	1.65303	1.79789	NA	NA	2.00974	37 yrs
TOP3B	0.585883	NA	NA	2.18058	NA	NA	0.893106	0.34643	0.662194	NA	NA	0.695912	NA	0.850628	NA	1.01653	0.860919	1.07668	0.720901	NA	1.00382	1.21513	1.39407	NA	NA	1.01808	40 yrs
UBE2J2	11.3343	12.0965	10.6845	NA	NA	11.9898	14.1242	12.3743	11.0716	11.437	11.2204	NA	13.4758	12.6111	11.6306	11.0743	NA	NA	NA	9.88254	NA	NA	NA	NA	13.7093	12.9961	8 pcw
UBE2J2	5.81603	6.1128	5.68036	NA	NA	5.06513	5.80116	5.83087	NA	5.63339	5.09126	NA	5.14654	6.92443	4.74767	NA	NA	NA	NA	5.52206	NA	NA	NA	4.57063	6.54613	NA	9 pcw
UBE2J2	12.9203	7.8656	NA	13.1714	9.45813	12.1582	7.8778	10.6147	9.71883	NA	NA	NA	NA	8.75343	NA	9.21007	8.4273	10.3185	8.74171	NA	8.53264	9.73546	7.67867	NA	NA	7.95257	12 pcw
UBE2J2	12.4949	7.59168	NA	NA	NA	9.34231	9.10697	12.6883	8.56941	NA	NA	NA	NA	8.69482	NA	10.9602	8.54044	9.2922	8.73366	NA	8.34017	8.89112	11.464	NA	NA	10.3975	12 pcw
UBE2J2	12.3951	NA	NA	NA	NA	13.5729	8.93299	9.83027	9.88828	NA	NA	NA	NA	7.50038	NA	NA	8.9562	7.35191	8.12133	NA	9.66939	8.95188	10.8894	NA	NA	10.5288	12 pcw
UBE2J2	6.49133	9.32613	NA	NA	7.12344	NA	5.19157	9.33721	11.9585	NA	NA	11.6753	NA	6.5999	NA	8.59961	5.77964	6.49733	8.6643	NA	5.47443	6.0324	7.54938	NA	NA	10.2019	13 pcw
UBE2J2	8.50043	5.48948	NA	NA	10.3667	NA	9.53956	6.60641	6.3098	NA	NA	NA	NA	11.0153	NA	11.3384	8.09953	9.11096	5.58125	NA	8.88493	8.42248	11.2591	NA	NA	6.12643	13 pcw
UBE2J2	9.19945	10.1385	NA	NA	NA	NA	9.14533	10.5256	9.46825	NA	NA	NA	NA	7.13492	NA	NA	9.32566	11.1814	9.05221	NA	9.31469	9.74083	10.9296	NA	NA	10.7902	13 pcw
UBE2J2	11.5103	12.7869	NA	10.7122	NA	NA	12.7569	8.70102	7.73891	NA	NA	7.84462	NA	10.8743	NA	9.57118	9.0187	9.71642	5.23804	10.9047	7.2735	10.9247	7.71024	NA	NA	11.7742	16 pcw
UBE2J2	8.3457	8.10925	NA	NA	NA	NA	10.4105	9.21884	12.0141	NA	NA	10.291	NA	7.75309	NA	11.7166	8.3466	6.85162	NA	NA	NA	7.95273	9.65911	NA	NA	8.2038	16 pcw
UBE2J2	NA	12.3817	NA	NA	NA	NA	12.8271	NA	NA	NA	NA	10.917	NA	NA	NA	10.2682	10.7275	10.4673	NA	NA	NA	12.2151	10.1116	NA	NA	12.0888	16 pcw
UBE2J2	11.6558	9.81165	NA	10.5316	NA	NA	12.3041	14.1792	NA	NA	NA	9.86814	NA	9.9443	NA	8.81323	7.29907	9.99748	NA	10.8095	NA	11.1465	10.2451	NA	NA	12.389	17 pcw
UBE2J2	NA	12.897	NA	NA	NA	NA	13.4421	8.76044	NA	NA	NA	10.035	NA	NA	NA	10.9094	9.55309	9.69714	NA	11.8898	NA	11.3093	12.7593	NA	NA	12.3759	19 pcw
UBE2J2	8.54282	9.24714	NA	6.20767	NA	NA	10.6444	9.38733	4.80254	NA	NA	NA	NA	9.44007	NA	9.99744	9.62391	NA	9.24473	NA	10.0452	9.57731	10.584	NA	NA	8.67534	21 pcw
UBE2J2	NA	NA	NA	10.295	NA	NA	NA	NA	8.9	NA	NA	NA	NA	NA	NA	NA	NA	NA	NA	NA	NA	NA	NA	NA	NA	NA	21 pcw
UBE2J2	8.89323	8.7995	NA	9.78098	NA	NA	9.33456	8.13596	9.46853	NA	NA	10.2563	NA	8.84325	NA	11.9364	9.76962	9.58662	10.7503	NA	10.0159	10.8421	8.98242	NA	NA	10.6853	24 pcw
UBE2J2	NA	NA	NA	NA	NA	NA	NA	NA	NA	NA	NA	NA	NA	NA	NA	NA	NA	6.41309	NA	NA	NA	NA	NA	NA	NA	NA	25 pcw
UBE2J2	NA	NA	NA	NA	NA	NA	6.87783	NA	NA	NA	NA	NA	NA	NA	NA	9.83028	NA	NA	NA	NA	NA	6.37868	NA	NA	NA	NA	26 pcw
UBE2J2	NA	NA	NA	8.56173	NA	NA	NA	NA	NA	NA	NA	NA	NA	NA	NA	NA	NA	NA	NA	NA	NA	NA	NA	NA	NA	12.2762	35 pcw
UBE2J2	8.65487	8.82236	NA	8.79913	NA	NA	9.45574	9.62904	10.1089	NA	NA	9.46485	NA	9.00878	NA	11.1413	9.77453	8.89467	9.52436	NA	9.73179	11.5609	7.7254	NA	NA	8.79425	37 pcw
UBE2J2	9.56396	6.87383	NA	10.8967	NA	NA	7.81124	8.24296	6.20758	NA	NA	7.83487	NA	7.02916	NA	6.04997	11.7091	6.88475	6.35923	NA	11.8687	8.36809	9.85532	NA	NA	8.46438	4 mos
UBE2J2	6.72487	11.3865	NA	13.7087	NA	NA	11.5981	9.45912	7.89954	NA	NA	10.4258	NA	16.0799	NA	7.28363	NA	10.1576	12.2757	NA	NA	10.5459	9.29114	NA	NA	10.946	4 mos
UBE2J2	9.75438	NA	NA	NA	NA	NA	NA	NA	10.8188	NA	NA	NA	NA	NA	NA	13.9488	NA	NA	NA	NA	NA	NA	NA	NA	NA	NA	4 mos
UBE2J2	NA	7.95239	NA	12.0208	NA	NA	9.72626	NA	8.3724	NA	NA	8.56347	NA	7.27686	NA	7.94724	9.85129	NA	NA	NA	8.94099	7.61615	NA	NA	NA	NA	10 mos
UBE2J2	7.73382	6.69335	NA	8.35241	NA	NA	7.14542	7.07662	6.89911	NA	NA	7.25311	NA	6.8614	NA	6.75247	6.27753	6.85435	6.20541	NA	7.06429	6.26611	7.17121	NA	NA	7.05183	1 yrs
UBE2J2	NA	4.07233	NA	13.1169	NA	NA	8.22498	7.14202	5.24968	NA	NA	4.82409	NA	4.77731	NA	5.83967	5.26626	NA	NA	NA	6.87695	7.73669	NA	NA	NA	7.61113	2 yrs
UBE2J2	6.6477	6.53248	NA	10.3583	NA	NA	5.96416	6.21641	9.03258	NA	NA	10.1529	NA	8.86133	NA	9.46916	8.87317	9.05124	7.89526	NA	8.09967	9.83019	7.06969	NA	NA	10.7024	3 yrs
UBE2J2	6.87785	NA	NA	9.82066	NA	NA	NA	NA	6.41308	NA	NA	NA	NA	NA	NA	7.85403	8.82323	8.03104	8.65182	NA	NA	6.37865	NA	NA	NA	9.31765	3 yrs
UBE2J2	10.321	NA	NA	14.7244	NA	NA	9.25824	NA	NA	NA	NA	8.37334	NA	NA	NA	9.43617	NA	NA	NA	NA	NA	NA	8.06546	NA	NA	5.93271	4 yrs
UBE2J2	4.87446	7.36624	NA	10.8234	NA	NA	5.26304	6.78158	4.88089	NA	NA	4.924	NA	6.36291	NA	8.94261	8.0806	8.40873	9.06154	NA	9.07759	7.92309	6.55944	NA	NA	6.96657	8 yrs
UBE2J2	10.6263	6.15129	NA	10.0918	NA	NA	8.49321	7.47859	6.515	NA	NA	NA	NA	NA	NA	8.5692	8.22358	7.30541	NA	NA	NA	6.59864	NA	NA	NA	11.2245	8 yrs
UBE2J2	7.40394	6.41612	NA	5.231	NA	NA	8.397	9.21596	7.78409	NA	NA	NA	NA	6.22992	NA	7.85499	7.6357	4.80397	7.08523	NA	6.29255	6.03128	NA	NA	NA	9.14355	11 yrs
UBE2J2	6.27436	6.71686	NA	8.18873	NA	NA	8.17756	6.82874	6.73192	NA	NA	9.27804	NA	7.92815	NA	6.87153	8.07478	6.35343	6.46544	NA	6.18597	6.28747	5.55351	NA	NA	5.40699	13 yrs
UBE2J2	5.14388	NA	NA	8.18801	NA	NA	NA	NA	5.37713	NA	NA	NA	NA	NA	NA	4.94035	4.81058	NA	NA	NA	NA	NA	NA	NA	NA	NA	15 yrs
UBE2J2	NA	5.3618	NA	11.9758	NA	NA	5.85826	5.76514	6.00598	NA	NA	NA	NA	7.62324	NA	5.21599	6.89279	4.97086	6.38764	NA	6.66976	5.3667	NA	NA	NA	6.98253	18 yrs
UBE2J2	6.56308	5.14329	NA	7.13632	NA	NA	5.82742	6.8479	7.45913	NA	NA	5.24681	NA	5.62513	NA	5.8086	6.30788	6.33038	5.68486	NA	5.24353	6.05174	4.10898	NA	NA	6.18611	19 yrs
UBE2J2	6.93807	6.9119	NA	7.51501	NA	NA	5.74552	7.5857	6.33123	NA	NA	5.77209	NA	5.48616	NA	6.38894	5.32082	6.14697	5.29745	NA	5.07054	5.95198	7.03969	NA	NA	5.42782	21 yrs
UBE2J2	6.32885	5.68719	NA	9.38772	NA	NA	NA	5.91676	5.41516	NA	NA	5.35097	NA	5.50642	NA	5.05345	5.52754	5.11858	6.27144	NA	5.566	NA	5.21225	NA	NA	6.22372	23 yrs
UBE2J2	5.72209	7.93444	NA	9.13251	NA	NA	6.08755	8.27262	7.49868	NA	NA	6.47831	NA	7.19669	NA	6.87195	7.46949	7.74722	7.05982	NA	7.17664	7.72679	5.44861	NA	NA	7.38439	30 yrs
UBE2J2	5.86689	4.07467	NA	6.48782	NA	NA	4.41432	4.94452	4.8029	NA	NA	5.55422	NA	3.70483	NA	5.70977	4.39067	3.60209	4.2618	NA	4.16551	4.64997	4.25235	NA	NA	3.71871	36 yrs
UBE2J2	5.98915	2.70734	NA	15.2162	NA	NA	4.02216	4.72448	3.46088	NA	NA	6.38045	NA	5.20765	NA	7.19613	5.59015	4.61467	6.01781	NA	6.1408	5.56887	4.03724	NA	NA	5.91915	37 yrs
UBE2J2	8.50558	NA	NA	15.9869	NA	NA	9.31547	7.56081	5.78453	NA	NA	5.07123	NA	5.88029	NA	6.28674	5.4109	10.1612	9.34212	NA	9.2731	6.90282	5.61026	NA	NA	5.26421	40 yrs
VAPA	23.7837	25.5161	26.012	NA	NA	24.8279	29.8521	23.8584	29.992	23.3324	26.4183	NA	27.6533	29.7868	22.4544	23.7409	NA	NA	NA	21.3181	NA	NA	NA	NA	17.8441	28.033	8 pcw
VAPA	26.2501	19.4848	22.9524	NA	NA	21.126	17.3758	22.0701	NA	19.036	22.281	NA	19.5317	17.5622	22.5124	NA	NA	NA	NA	17.285	NA	NA	NA	23.1103	21.2425	NA	9 pcw
VAPA	24.9856	21.279	NA	32.3501	32.3142	20.8	23.7527	25.2878	27.1986	NA	NA	NA	NA	24.4984	NA	19.755	22.3258	21.2021	22.1437	NA	22.275	21.7122	37.9244	NA	NA	21.1811	12 pcw
VAPA	30.9751	27.3325	NA	NA	NA	27.7817	38.9999	26.3039	29.3948	NA	NA	NA	NA	39.783	NA	29.5229	32.4853	33.798	22.2501	NA	31.041	25.6456	32.8937	NA	NA	35.0858	12 pcw
VAPA	35.8091	NA	NA	NA	NA	34.4635	32.2431	26.3129	37.5062	NA	NA	NA	NA	29.9408	NA	NA	41.878	30.1838	33.0889	NA	31.8533	27.6424	26.7419	NA	NA	34.0444	12 pcw
VAPA	23.7464	18.8849	NA	NA	18.0513	NA	31.4946	17.214	22.1231	NA	NA	18.2324	NA	35.173	NA	17.9591	22.8458	28.4277	20.0482	NA	28.7278	20.6666	27.7155	NA	NA	17.1316	13 pcw
VAPA	19.1693	36.2828	NA	NA	12.7126	NA	21.7399	20.4825	27.6533	NA	NA	NA	NA	25.2538	NA	23.5811	21.1504	26.9786	24.307	NA	22.1375	18.8163	21.7841	NA	NA	32.9949	13 pcw
VAPA	15.9614	24.6922	NA	NA	NA	NA	19.5521	23.9007	16.8423	NA	NA	NA	NA	17.4776	NA	NA	20.9948	19.6732	22.751	NA	17.4983	17.4948	14.6892	NA	NA	19.7956	13 pcw
VAPA	18.0084	13.8661	NA	18.1274	NA	NA	15.6668	16.748	15.3255	NA	NA	22.7333	NA	15.8469	NA	17.1644	18.6134	15.3292	21.6813	22.3386	18.4312	14.8773	17.8652	NA	NA	15.8559	16 pcw
VAPA	26.6728	12.2998	NA	NA	NA	NA	13.9367	19.9339	24.8202	NA	NA	15.0678	NA	14.3216	NA	14.5414	17.8925	18.8218	NA	NA	NA	14.5667	17.7328	NA	NA	14.0909	16 pcw
VAPA	NA	28.2251	NA	NA	NA	NA	31.0206	NA	NA	NA	NA	37.0232	NA	NA	NA	23.6206	16.8282	27.167	NA	NA	NA	28.7668	29.3739	NA	NA	20.7989	16 pcw
VAPA	18.092	18.9283	NA	23.5394	NA	NA	15.8367	16.3733	NA	NA	NA	26.683	NA	21.754	NA	11.8025	23.811	20.855	NA	20.0689	NA	14.5812	21.3753	NA	NA	15.6537	17 pcw
VAPA	NA	17.4211	NA	NA	NA	NA	15.6818	16.7184	NA	NA	NA	16.9286	NA	NA	NA	15.1124	16.3815	15.3709	NA	17.9056	NA	13.4853	16.6655	NA	NA	16.1544	19 pcw
VAPA	23.1685	18.9858	NA	19.2798	NA	NA	20.5497	21.6752	14.7071	NA	NA	NA	NA	20.2785	NA	21.1152	19.566	NA	20.727	NA	23.0614	21.28	20.6653	NA	NA	21.064	21 pcw
VAPA	NA	NA	NA	22.0494	NA	NA	NA	NA	22.7914	NA	NA	NA	NA	NA	NA	NA	NA	NA	NA	NA	NA	NA	NA	NA	NA	NA	21 pcw
VAPA	23.5676	26.512	NA	33.1714	NA	NA	27.9844	34.0641	28.1916	NA	NA	36.8937	NA	31.8763	NA	28.0547	31.9879	31.2535	30.1327	NA	24.5161	22.6254	25.4842	NA	NA	26.6873	24 pcw
VAPA	NA	NA	NA	NA	NA	NA	NA	NA	NA	NA	NA	NA	NA	NA	NA	NA	NA	16.2049	NA	NA	NA	NA	NA	NA	NA	NA	25 pcw
VAPA	NA	NA	NA	NA	NA	NA	15.125	NA	NA	NA	NA	NA	NA	NA	NA	26.3129	NA	NA	NA	NA	NA	13.2712	NA	NA	NA	NA	26 pcw
VAPA	NA	NA	NA	15.4193	NA	NA	NA	NA	NA	NA	NA	NA	NA	NA	NA	NA	NA	NA	NA	NA	NA	NA	NA	NA	NA	17.2353	35 pcw
VAPA	21.5154	22.783	NA	21.8052	NA	NA	24.8362	15.8217	21.2715	NA	NA	22.8176	NA	23.9363	NA	24.8161	26.5332	27.9809	21.4367	NA	27.0859	21.8676	18.2223	NA	NA	22.1847	37 pcw
VAPA	19.825	30.3983	NA	29.1041	NA	NA	21.7218	23.2717	37.0049	NA	NA	23.127	NA	16.6205	NA	32.662	31.6315	21.6754	17.9017	NA	30.5698	20.9535	18.6142	NA	NA	19.2844	4 mos
VAPA	17.1957	28.2152	NA	20.666	NA	NA	27.7105	28.8126	23.1467	NA	NA	25.3719	NA	36.7149	NA	22.4301	NA	32.3193	27.4729	NA	NA	28.1621	25.9926	NA	NA	28.8888	4 mos
VAPA	28.0439	NA	NA	NA	NA	NA	NA	NA	31.3069	NA	NA	NA	NA	NA	NA	31.2136	NA	NA	NA	NA	NA	NA	NA	NA	NA	NA	4 mos
VAPA	NA	24.6973	NA	16.743	NA	NA	31.9719	NA	27.6073	NA	NA	25.7855	NA	32.3986	NA	28.0357	27.263	NA	NA	NA	35.8713	22.8058	NA	NA	NA	NA	10 mos
VAPA	23.2109	22.186	NA	28.3507	NA	NA	22.0141	25.0401	26.789	NA	NA	21.1886	NA	22.9589	NA	25.0658	27.9482	26.5276	17.2588	NA	23.9488	29.3109	22.0318	NA	NA	24.7683	1 yrs
VAPA	NA	6.93739	NA	12.9847	NA	NA	13.1066	10.9979	7.20836	NA	NA	11.5169	NA	7.81078	NA	9.71585	9.032	NA	NA	NA	9.77456	12.23	NA	NA	NA	12.9817	2 yrs
VAPA	16.4628	13.2995	NA	13.6428	NA	NA	10.2871	15.2887	20.2589	NA	NA	13.334	NA	14.9303	NA	20.2568	31.0499	19.2692	26.677	NA	14.775	21.3041	12.4927	NA	NA	31.3935	3 yrs
VAPA	15.125	NA	NA	20.0655	NA	NA	NA	NA	16.2049	NA	NA	NA	NA	NA	NA	19.4898	15.7975	15.5561	17.7445	NA	NA	13.2711	NA	NA	NA	12.6262	3 yrs
VAPA	23.506	NA	NA	26.412	NA	NA	13.7079	NA	NA	NA	NA	25.7761	NA	NA	NA	26.6309	NA	NA	NA	NA	NA	NA	23.4837	NA	NA	24.2122	4 yrs
VAPA	28.9517	29.3746	NA	19.952	NA	NA	24.8346	27.2332	39.9971	NA	NA	24.4356	NA	28.2791	NA	35.5793	34.5365	35.2634	28.8827	NA	33.3275	34.4298	28.3855	NA	NA	28.4627	8 yrs
VAPA	27.0062	25.9228	NA	16.5845	NA	NA	22.5894	36.4285	50.1148	NA	NA	NA	NA	NA	NA	26.5003	28.9023	19.8594	NA	NA	NA	31.5605	NA	NA	NA	37.7993	8 yrs
VAPA	34.6419	34.3025	NA	28.2165	NA	NA	34.9347	64.8296	67.5926	NA	NA	NA	NA	40.4856	NA	48.6128	43.5187	40.6987	35.6783	NA	47.7508	29.2364	NA	NA	NA	36.3145	11 yrs
VAPA	19.2304	19.6642	NA	27.6436	NA	NA	20.3835	16.1942	16.5033	NA	NA	12.7637	NA	17.7764	NA	18.0776	17.0697	23.2441	21.0979	NA	19.6316	19.6611	15.4579	NA	NA	22.7169	13 yrs
VAPA	28.0997	NA	NA	29.0219	NA	NA	NA	NA	30.6041	NA	NA	NA	NA	NA	NA	39.712	33.6793	NA	NA	NA	NA	NA	NA	NA	NA	NA	15 yrs
VAPA	NA	12.0658	NA	17.3336	NA	NA	24.117	11.5841	17.596	NA	NA	NA	NA	16.6722	NA	9.1392	11.999	11.8844	11.6924	NA	10.1044	14.9773	NA	NA	NA	16.8639	18 yrs
VAPA	13.9015	23.6561	NA	25.7602	NA	NA	17.8713	17.6208	19.8172	NA	NA	17.848	NA	21.7169	NA	21.0551	27.2574	34.1912	19.7927	NA	25.7569	20.6824	24.2136	NA	NA	17.9895	19 yrs
VAPA	39.3314	31.5419	NA	32.2297	NA	NA	29.0648	33.5791	43.6392	NA	NA	23.0914	NA	38.9164	NA	31.8289	35.4159	38.6391	28.8829	NA	34.2873	32.8064	30.1914	NA	NA	30.3832	21 yrs
VAPA	18.4923	20.3766	NA	23.4878	NA	NA	NA	20.3221	21.945	NA	NA	15.0606	NA	19.3851	NA	21.3524	25.3924	22.2058	17.4408	NA	23.844	NA	17.0726	NA	NA	23.3829	23 yrs
VAPA	22.2834	17.2419	NA	22.4225	NA	NA	23.7612	16.1034	16.8823	NA	NA	14.0309	NA	13.9173	NA	18.941	17.4703	12.6302	16.2473	NA	17.3724	15.5875	17.3327	NA	NA	15.059	30 yrs
VAPA	19.3478	17.5873	NA	27.0054	NA	NA	24.8775	23.1738	27.9741	NA	NA	19.4122	NA	18.9822	NA	22.3569	16.5787	19.6066	16.223	NA	17.5295	24.4914	23.8561	NA	NA	18.3846	36 yrs
VAPA	23.2872	39.5267	NA	24.9656	NA	NA	22.3711	24.3454	32.9101	NA	NA	16.1162	NA	17.2803	NA	15.8795	25.9053	25.36	20.2369	NA	18.6184	27.0296	22.4749	NA	NA	19.724	37 yrs
VAPA	28.9745	NA	NA	19.4688	NA	NA	30.366	30.2939	28.4382	NA	NA	20.5971	NA	29.7075	NA	26.8378	33.5939	22.816	23.8367	NA	29.2568	29.405	20.8645	NA	NA	33.8623	40 yrs
WFDC1	0.58273	0.085847	0.455548	NA	NA	0.079209	0.254261	0.714517	0.377152	0.179709	0.628829	NA	0.164109	1.87426	0.119713	0.268601	NA	NA	NA	0.237029	NA	NA	NA	NA	1.88264	0.151934	8 pcw
WFDC1	0.523578	0.133051	0.30048	NA	NA	0.447649	0.105368	0.444774	NA	0.177155	0.753406	NA	0.183019	0.198298	0.206208	NA	NA	NA	NA	0.073592	NA	NA	NA	0.128157	2.85976	NA	9 pcw
WFDC1	3.20792	0.231676	NA	1.13484	1.47693	0.598911	0.177879	0.563037	0.156478	NA	NA	NA	NA	0.127172	NA	0.358954	0.430086	0.344309	0.338275	NA	0.359513	0.644512	2.22493	NA	NA	0.218707	12 pcw
WFDC1	1.18858	0.108603	NA	NA	NA	0.93107	0	0.297022	0.020734	NA	NA	NA	NA	0.220471	NA	0.148102	0.036227	0.148981	0.085521	NA	0.063271	0.111423	0.175923	NA	NA	0.090143	12 pcw
WFDC1	2.75557	NA	NA	NA	NA	1.62748	0.052824	0.175412	0.118855	NA	NA	NA	NA	0.111028	NA	NA	0.107482	0.05173	0.043406	NA	0.045285	0.196594	2.28353	NA	NA	0.103189	12 pcw
WFDC1	1.31295	0.144938	NA	NA	1.92008	NA	0.177918	0.281174	0.100885	NA	NA	2.62068	NA	0.052258	NA	0.562429	0.307349	0.021975	0.028061	NA	0.025744	0.080602	0.124161	NA	NA	0.059295	13 pcw
WFDC1	0.266687	0.044052	NA	NA	1.68963	NA	0.102199	0.252317	0.058898	NA	NA	NA	NA	0.028954	NA	0.213933	0.547234	0.24004	0.125968	NA	0.411953	1.05154	1.19067	NA	NA	0.081698	13 pcw
WFDC1	1.43762	0.059157	NA	NA	NA	NA	0.065488	0.422061	0.309505	NA	NA	NA	NA	0.085032	NA	NA	0.195623	0.431971	0.461262	NA	0.116505	0.280593	0.321136	NA	NA	0.217122	13 pcw
WFDC1	2.3878	0.466989	NA	4.49982	NA	NA	0.660188	0.643261	1.073	NA	NA	17.3769	NA	0.627199	NA	1.62253	0.519786	0.289124	0.149144	0.200388	0.665415	2.26911	1.38823	NA	NA	0.86912	16 pcw
WFDC1	3.71523	0.318947	NA	NA	NA	NA	0.312868	0.723593	0.153549	NA	NA	4.51712	NA	0.158597	NA	0.457894	1.03473	0.323358	NA	NA	NA	1.31402	9.05643	NA	NA	0.178822	16 pcw
WFDC1	NA	5.85905	NA	NA	NA	NA	0.160964	NA	NA	NA	NA	7.2804	NA	NA	NA	0.169162	0.450777	0.355759	NA	NA	NA	0.529618	4.07924	NA	NA	0.28378	16 pcw
WFDC1	1.29095	0.912863	NA	5.57014	NA	NA	0.548148	3.24091	NA	NA	NA	15.0982	NA	0.71374	NA	0.607686	0.939193	0.453532	NA	0.616325	NA	2.60591	16.8735	NA	NA	0.388674	17 pcw
WFDC1	NA	1.46581	NA	NA	NA	NA	0.92264	2.99642	NA	NA	NA	20.3202	NA	NA	NA	0.841068	1.09075	0.786932	NA	1.06641	NA	2.18885	9.68558	NA	NA	0.470569	19 pcw
WFDC1	1.70314	1.23875	NA	1.55916	NA	NA	1.91797	3.63231	1.08574	NA	NA	NA	NA	0.53531	NA	1.17253	1.28151	NA	2.61455	NA	0.972127	1.30715	1.61118	NA	NA	2.03049	21 pcw
WFDC1	NA	NA	NA	4.05732	NA	NA	NA	NA	0.620407	NA	NA	NA	NA	NA	NA	NA	NA	NA	NA	NA	NA	NA	NA	NA	NA	NA	21 pcw
WFDC1	0.652598	3.75964	NA	5.05884	NA	NA	1.40756	3.62814	0.668497	NA	NA	18.3893	NA	2.88545	NA	1.39883	0.48906	0.654164	1.49771	NA	0.741565	3.53679	3.01325	NA	NA	1.15941	24 pcw
WFDC1	NA	NA	NA	NA	NA	NA	NA	NA	NA	NA	NA	NA	NA	NA	NA	NA	NA	24.2407	NA	NA	NA	NA	NA	NA	NA	NA	25 pcw
WFDC1	NA	NA	NA	NA	NA	NA	9.34339	NA	NA	NA	NA	NA	NA	NA	NA	0.175413	NA	NA	NA	NA	NA	11.0884	NA	NA	NA	NA	26 pcw
WFDC1	NA	NA	NA	3.97154	NA	NA	NA	NA	NA	NA	NA	NA	NA	NA	NA	NA	NA	NA	NA	NA	NA	NA	NA	NA	NA	17.6262	35 pcw
WFDC1	6.70372	12.1018	NA	3.53723	NA	NA	7.54377	4.95667	6.60314	NA	NA	17.8116	NA	8.66869	NA	5.31792	6.63404	5.32432	9.39425	NA	6.47106	4.6053	5.28809	NA	NA	7.68651	37 pcw
WFDC1	10.2773	9.92823	NA	12.6064	NA	NA	16.8516	6.37119	4.58707	NA	NA	6.38667	NA	15.1384	NA	4.50695	7.53155	26.3681	23.8482	NA	6.74499	4.14606	7.08986	NA	NA	17.2446	4 mos
WFDC1	8.89006	7.52652	NA	8.29262	NA	NA	6.93356	6.32747	13.0457	NA	NA	8.28587	NA	10.9467	NA	12.2903	NA	13.2981	11.7417	NA	NA	5.85127	7.04404	NA	NA	8.47036	4 mos
WFDC1	5.93841	NA	NA	NA	NA	NA	NA	NA	5.22444	NA	NA	NA	NA	NA	NA	12.141	NA	NA	NA	NA	NA	NA	NA	NA	NA	NA	4 mos
WFDC1	NA	6.72029	NA	12.5918	NA	NA	6.52388	NA	4.10877	NA	NA	4.80313	NA	7.42573	NA	6.37371	5.98439	NA	NA	NA	4.82073	4.10433	NA	NA	NA	NA	10 mos
WFDC1	4.11076	4.91633	NA	21.3679	NA	NA	4.38229	5.032	3.48916	NA	NA	4.02165	NA	4.72692	NA	2.77508	2.85523	3.27455	3.62497	NA	3.64389	2.32624	6.01724	NA	NA	4.15916	1 yrs
WFDC1	NA	8.4359	NA	47.0163	NA	NA	20.3747	5.64504	8.77402	NA	NA	3.74072	NA	12.5032	NA	16.0582	17.8007	NA	NA	NA	9.20576	6.18498	NA	NA	NA	21.8997	2 yrs
WFDC1	11.8014	38.1783	NA	51.8889	NA	NA	16.5095	6.21101	15.5966	NA	NA	6.16057	NA	28.3933	NA	19.1894	15.3861	25.2175	26.4564	NA	24.6967	15.234	12.6038	NA	NA	33.5582	3 yrs
WFDC1	9.34341	NA	NA	10.1388	NA	NA	NA	NA	24.2406	NA	NA	NA	NA	NA	NA	36.8292	28.6482	28.7375	39.3914	NA	NA	11.0884	NA	NA	NA	20.4902	3 yrs
WFDC1	10.2094	NA	NA	61.8601	NA	NA	14.6435	NA	NA	NA	NA	8.78706	NA	NA	NA	23.1739	NA	NA	NA	NA	NA	NA	18.9014	NA	NA	15.4181	4 yrs
WFDC1	10.676	16.718	NA	20.3431	NA	NA	12.7714	8.49666	14.9519	NA	NA	4.38071	NA	12.1479	NA	13.5814	16.4642	10.1497	13.176	NA	11.0281	5.53186	10.2828	NA	NA	14.8793	8 yrs
WFDC1	4.57539	3.34828	NA	33.0491	NA	NA	3.13166	5.93144	4.07181	NA	NA	NA	NA	NA	NA	4.5136	3.38922	3.84177	NA	NA	NA	1.49497	NA	NA	NA	3.56065	8 yrs
WFDC1	10.5893	10.8459	NA	31.1894	NA	NA	8.58973	7.86391	9.9827	NA	NA	NA	NA	6.75212	NA	14.6147	6.06779	5.35215	7.17566	NA	5.4768	3.79143	NA	NA	NA	10.1356	11 yrs
WFDC1	10.3243	11.932	NA	20.8801	NA	NA	9.24409	9.02035	10.1066	NA	NA	8.5646	NA	9.57145	NA	12.0265	7.19277	7.51915	8.98995	NA	8.69583	5.67529	16.4156	NA	NA	11.308	13 yrs
WFDC1	5.69781	NA	NA	17.7526	NA	NA	NA	NA	5.86733	NA	NA	NA	NA	NA	NA	5.76234	4.64341	NA	NA	NA	NA	NA	NA	NA	NA	NA	15 yrs
WFDC1	NA	12.2077	NA	16.586	NA	NA	8.23258	7.33016	9.62494	NA	NA	NA	NA	9.20332	NA	7.64784	11.1398	7.98348	7.95823	NA	5.74919	5.47782	NA	NA	NA	8.47526	18 yrs
WFDC1	7.52141	9.35492	NA	20.6096	NA	NA	6.89209	6.27323	6.69221	NA	NA	2.99067	NA	6.12894	NA	4.69776	5.77004	4.33119	6.65999	NA	4.49203	3.25464	4.92508	NA	NA	6.33636	19 yrs
WFDC1	3.76065	4.44119	NA	22.9463	NA	NA	5.99192	8.42663	3.16154	NA	NA	2.57878	NA	4.63532	NA	3.26854	2.79891	3.63721	3.04716	NA	2.55213	2.84682	4.93736	NA	NA	3.8049	21 yrs
WFDC1	8.28844	10.405	NA	49.2112	NA	NA	NA	8.4066	11.1283	NA	NA	8.46871	NA	9.79464	NA	8.3759	8.14205	10.1037	12.364	NA	12.1858	NA	9.77923	NA	NA	10.8938	23 yrs
WFDC1	8.38394	11.7583	NA	3.98322	NA	NA	6.43466	9.29258	6.73083	NA	NA	4.5081	NA	7.28948	NA	3.54857	6.56813	4.43558	7.69287	NA	4.50152	2.061	6.64501	NA	NA	7.28186	30 yrs
WFDC1	6.36046	8.16146	NA	6.25645	NA	NA	4.64736	5.46301	6.22718	NA	NA	5.40709	NA	5.23492	NA	5.33559	5.32606	3.85203	6.11671	NA	4.87544	3.80042	6.18261	NA	NA	5.60836	36 yrs
WFDC1	7.33237	9.55448	NA	45.6301	NA	NA	7.16153	6.11542	7.44247	NA	NA	4.70174	NA	6.51115	NA	7.61305	7.43773	6.62498	5.24583	NA	7.75802	4.80958	9.12138	NA	NA	6.62727	37 yrs
WFDC1	13.3468	NA	NA	7.78209	NA	NA	16.1724	13.1176	9.42314	NA	NA	6.43203	NA	8.28457	NA	4.48277	6.80291	12.1691	20.6294	NA	13.2507	6.12765	6.78755	NA	NA	8.08998	40 yrs
ZMYND17	0.216807	0.037333	0.079984	NA	NA	0.117833	0.211615	0.141198	0.098228	0.190614	0.165888	NA	0.108781	0.114781	0.106742	0.186471	NA	NA	NA	0.301282	NA	NA	NA	NA	0.256751	0.133958	8 pcw
ZMYND17	0.117409	0.600015	0.156099	NA	NA	0.246247	0.440965	0.051866	NA	0.361329	0.497433	NA	0.29927	0.255971	0.437581	NA	NA	NA	NA	0.376394	NA	NA	NA	0.547386	0.265509	NA	9 pcw
ZMYND17	0.244931	0.162203	NA	0.094252	0.338437	0.258188	0.18987	0.060513	0.241414	NA	NA	NA	NA	0.094591	NA	0.302728	0.365253	0.283507	0.317087	NA	0.314873	0.298352	0.121807	NA	NA	0.319155	12 pcw
ZMYND17	0.206515	0.157577	NA	NA	NA	0.148991	0.12749	0.113211	0.078602	NA	NA	NA	NA	0.139928	NA	0.141637	0.191355	0.094555	0.236025	NA	0.07977	0.18491	0.237313	NA	NA	0.142643	12 pcw
ZMYND17	0.196099	NA	NA	NA	NA	0.060845	0.133879	0.282022	0.094507	NA	NA	NA	NA	0.02834	NA	NA	0.096284	0.197885	0.151891	NA	0.119045	0.415773	0.209766	NA	NA	0.131875	12 pcw
ZMYND17	0.163475	0.119636	NA	NA	0.333297	NA	0.128896	0.33779	0.085759	NA	NA	0.151861	NA	0.065662	NA	0.229185	0.071275	0.126099	0.195428	NA	0.132922	0.325308	0.137303	NA	NA	0.113916	13 pcw
ZMYND17	0.235328	0.13885	NA	NA	0.325286	NA	0.114178	0.170977	0.109092	NA	NA	NA	NA	0.091883	NA	0.112485	0.174721	0.101222	0.178582	NA	0.17483	0.275355	0.250364	NA	NA	0.017284	13 pcw
ZMYND17	0.295197	0.094247	NA	NA	NA	NA	0.243691	0.194945	0.359323	NA	NA	NA	NA	0.258392	NA	NA	0.041292	0.055082	0.181273	NA	0.241951	0.24879	0.257903	NA	NA	0.107665	13 pcw
ZMYND17	0.773859	0.509593	NA	0.123163	NA	NA	0.681005	0.164249	0.408655	NA	NA	0.61598	NA	0.319693	NA	0.565065	0.669704	0.608538	0.228158	0.156858	0.200181	0.334941	0.866664	NA	NA	0.234594	16 pcw
ZMYND17	0.182845	0.637355	NA	NA	NA	NA	0.271515	0.348426	0.152951	NA	NA	0.207526	NA	0.323857	NA	0.178817	0.210409	0.301493	NA	NA	NA	0.52695	0.372562	NA	NA	0.378573	16 pcw
ZMYND17	NA	0.126103	NA	NA	NA	NA	0.129373	NA	NA	NA	NA	0.078744	NA	NA	NA	0.14758	0.140673	0.252206	NA	NA	NA	0.11734	0.238972	NA	NA	0.24001	16 pcw
ZMYND17	1.05097	0.4616	NA	0.585066	NA	NA	0.559799	0.393982	NA	NA	NA	0.168483	NA	0.629281	NA	0.935055	0.467209	0.392125	NA	0.62575	NA	0.616929	0.431902	NA	NA	0.527759	17 pcw
ZMYND17	NA	0.54444	NA	NA	NA	NA	0.560296	0.662181	NA	NA	NA	0.53502	NA	NA	NA	0.56077	0.528696	0.804957	NA	0.518223	NA	0.525217	0.865614	NA	NA	0.521425	19 pcw
ZMYND17	0.156007	0.264236	NA	1.62071	NA	NA	0.289194	0.246932	0.78877	NA	NA	NA	NA	0.343881	NA	0.360489	0.118919	NA	0.407513	NA	0.159034	0.330988	0.277832	NA	NA	0.347638	21 pcw
ZMYND17	NA	NA	NA	0.627418	NA	NA	NA	NA	0.206378	NA	NA	NA	NA	NA	NA	NA	NA	NA	NA	NA	NA	NA	NA	NA	NA	NA	21 pcw
ZMYND17	0.136003	0.108476	NA	0.147782	NA	NA	0.128199	0.137922	0.10845	NA	NA	0.100039	NA	0.308605	NA	0.233573	0.097245	0.217185	0.117106	NA	0.18862	0.295387	0.301495	NA	NA	0.13393	24 pcw
ZMYND17	NA	NA	NA	NA	NA	NA	NA	NA	NA	NA	NA	NA	NA	NA	NA	NA	NA	0.792244	NA	NA	NA	NA	NA	NA	NA	NA	25 pcw
ZMYND17	NA	NA	NA	NA	NA	NA	0.444243	NA	NA	NA	NA	NA	NA	NA	NA	0.282022	NA	NA	NA	NA	NA	0.684771	NA	NA	NA	NA	26 pcw
ZMYND17	NA	NA	NA	2.89094	NA	NA	NA	NA	NA	NA	NA	NA	NA	NA	NA	NA	NA	NA	NA	NA	NA	NA	NA	NA	NA	2.95723	35 pcw
ZMYND17	0.407915	0.596039	NA	0.518927	NA	NA	0.137304	0.503162	0.293973	NA	NA	0.423786	NA	0.268975	NA	0.173798	0.197158	0.253335	0.405542	NA	0.52913	0.667601	0.544891	NA	NA	0.331713	37 pcw
ZMYND17	0.370473	0.280199	NA	0.403855	NA	NA	1.27702	0.369969	0.533974	NA	NA	0.197109	NA	0.905494	NA	0.282677	0.207908	1.20583	0.878101	NA	0.06516	0.244483	0.238275	NA	NA	1.08523	4 mos
ZMYND17	0.714839	0.205475	NA	0.393038	NA	NA	0.278968	0.243173	1.00932	NA	NA	0.09031	NA	0.063652	NA	1.26633	NA	0.431451	0.095037	NA	NA	0.18084	0.498344	NA	NA	0.17089	4 mos
ZMYND17	0.405076	NA	NA	NA	NA	NA	NA	NA	0.097688	NA	NA	NA	NA	NA	NA	0.09993	NA	NA	NA	NA	NA	NA	NA	NA	NA	NA	4 mos
ZMYND17	NA	0.677839	NA	2.23723	NA	NA	0.053098	NA	0.29317	NA	NA	0.04213	NA	0.252991	NA	0.197629	0.260827	NA	NA	NA	0.163434	0.358712	NA	NA	NA	NA	10 mos
ZMYND17	0.248238	0.326801	NA	0.695306	NA	NA	0.278226	0.247408	0.299592	NA	NA	0.588201	NA	0.114655	NA	0.336825	0.209466	0.233184	0.238501	NA	0.101912	0.207285	0.097198	NA	NA	0.208634	1 yrs
ZMYND17	NA	0.187188	NA	2.26148	NA	NA	0.516863	0.661162	0.247901	NA	NA	0.371361	NA	0.43225	NA	0.312165	0.495654	NA	NA	NA	0.484127	0.715296	NA	NA	NA	0.413061	2 yrs
ZMYND17	0.284035	0.779708	NA	2.05804	NA	NA	0.394148	0.457726	0.304864	NA	NA	0.580137	NA	0.659138	NA	0.269884	0.117663	0.268599	0.178255	NA	0.247115	0.419411	0.452208	NA	NA	0.115688	3 yrs
ZMYND17	0.444244	NA	NA	1.25812	NA	NA	NA	NA	0.792243	NA	NA	NA	NA	NA	NA	0.3775	0.678271	0.398216	0.469696	NA	NA	0.684768	NA	NA	NA	0.85106	3 yrs
ZMYND17	0.360121	NA	NA	0.696706	NA	NA	0.278832	NA	NA	NA	NA	0.184184	NA	NA	NA	0.436971	NA	NA	NA	NA	NA	NA	0.140971	NA	NA	0.193246	4 yrs
ZMYND17	0.32478	0.469082	NA	1.30355	NA	NA	0.393279	0.761556	0.453541	NA	NA	0.553292	NA	0.73356	NA	0.525238	0.39928	0.31039	0.260998	NA	0.482839	0.653003	0.690424	NA	NA	0.38814	8 yrs
ZMYND17	0	0.030453	NA	0.436085	NA	NA	0.132797	0.138723	0.085087	NA	NA	NA	NA	NA	NA	0	0.053369	0.068214	NA	NA	NA	0	NA	NA	NA	0.049579	8 yrs
ZMYND17	0.677188	0.179292	NA	1.12312	NA	NA	0.187544	0.098228	0.130685	NA	NA	NA	NA	0.230597	NA	0.16455	0.158783	0.261217	0.244962	NA	0.22351	0.484062	NA	NA	NA	0.34772	11 yrs
ZMYND17	0.638138	0.698371	NA	0.879351	NA	NA	0.337924	0.783751	0.80882	NA	NA	0.604518	NA	0.508201	NA	0.412634	0.449973	0.916539	0.50007	NA	0.325053	1.32379	0.468058	NA	NA	0.409527	13 yrs
ZMYND17	0.302865	NA	NA	1.01756	NA	NA	NA	NA	0.272568	NA	NA	NA	NA	NA	NA	0.351627	0.073989	NA	NA	NA	NA	NA	NA	NA	NA	NA	15 yrs
ZMYND17	NA	0.562838	NA	1.40859	NA	NA	0.369322	0.367727	0.415154	NA	NA	NA	NA	0.349545	NA	0.277594	0.57613	0.85311	0.454637	NA	0.230648	0.603421	NA	NA	NA	0.637254	18 yrs
ZMYND17	0.297351	0.328669	NA	0.692953	NA	NA	0.241953	0.264264	0.199247	NA	NA	0.322019	NA	0.317431	NA	0.249086	0.303505	0.250286	0.137361	NA	0.251362	0.241898	0.179963	NA	NA	0.149425	19 yrs
ZMYND17	0.130747	0.204324	NA	0.730116	NA	NA	0.268555	0.279671	0.156134	NA	NA	0.282237	NA	0.288021	NA	0.346752	0.189131	0.21236	0.087015	NA	0.170528	0.321211	0.143171	NA	NA	0.264165	21 yrs
ZMYND17	0.436549	0.458895	NA	0.825293	NA	NA	NA	0.204314	0.406648	NA	NA	0.291782	NA	0.253396	NA	0.350825	0.252648	0.636272	0.482038	NA	0.276055	NA	0.464585	NA	NA	0.394063	23 yrs
ZMYND17	0.345302	0.122859	NA	0.867412	NA	NA	0.157683	0.087474	0.203556	NA	NA	0.419831	NA	0.166796	NA	0.273732	0.267759	0.296294	0.124589	NA	0.232605	0.38945	0.329282	NA	NA	0.382762	30 yrs
ZMYND17	0.288802	1.24832	NA	1.08105	NA	NA	0.376654	0.529411	0.205875	NA	NA	0.581323	NA	1.92327	NA	0.714556	1.04816	0.506606	1.12445	NA	1.33802	0.553112	0.317035	NA	NA	1.11866	36 yrs
ZMYND17	1.39144	1.72036	NA	1.26944	NA	NA	1.71145	1.28333	2.00648	NA	NA	0.411366	NA	1.32478	NA	0.344483	0.421047	0.540321	1.32938	NA	2.1112	1.71321	1.26825	NA	NA	1.77918	37 yrs
ZMYND17	0.658158	NA	NA	0.974492	NA	NA	0.345573	0.393517	0.370436	NA	NA	0.497517	NA	0.240038	NA	0.312167	0.356264	0.299812	0.454236	NA	0.286544	0.591702	0.437894	NA	NA	0.359613	40 yrs
ZNF498	2.34361	2.73764	2.62078	NA	NA	1.74429	2.33183	3.17816	2.49869	2.41718	2.73579	NA	3.05033	2.44853	2.8675	2.62893	NA	NA	NA	2.74301	NA	NA	NA	NA	2.42214	2.33723	8 pcw
ZNF498	2.15565	2.38598	1.97845	NA	NA	1.15156	2.25759	2.54916	NA	1.64919	1.72496	NA	2.29838	2.14648	1.6181	NA	NA	NA	NA	2.13125	NA	NA	NA	1.83735	1.80594	NA	9 pcw
ZNF498	3.13868	2.48408	NA	1.89413	1.79223	2.51499	2.61813	2.35124	2.44609	NA	NA	NA	NA	2.62697	NA	2.64327	2.4782	2.53716	2.6981	NA	2.57524	2.43261	1.51196	NA	NA	2.63217	12 pcw
ZNF498	2.56427	2.12287	NA	NA	NA	1.78113	1.86915	2.59984	2.26164	NA	NA	NA	NA	1.92123	NA	2.24081	2.32247	1.73537	2.14471	NA	2.00891	2.33167	2.31069	NA	NA	2.31942	12 pcw
ZNF498	2.11943	NA	NA	NA	NA	1.70068	2.08333	2.28976	2.49144	NA	NA	NA	NA	2.32523	NA	NA	2.3335	2.04039	2.23283	NA	2.31092	2.34575	1.88976	NA	NA	2.28221	12 pcw
ZNF498	1.56603	2.51479	NA	NA	1.58723	NA	1.00566	2.69226	2.15	NA	NA	1.73539	NA	1.30692	NA	2.58686	1.20812	1.35509	2.41915	NA	1.00939	1.35234	0.890257	NA	NA	2.1202	13 pcw
ZNF498	2.71196	1.42351	NA	NA	2.38119	NA	2.42672	1.51785	1.2545	NA	NA	NA	NA	2.40475	NA	1.93574	2.3371	2.34869	1.11455	NA	2.26647	2.49216	2.84024	NA	NA	1.20368	13 pcw
ZNF498	2.50563	2.5589	NA	NA	NA	NA	2.15026	2.48273	2.95033	NA	NA	NA	NA	2.16747	NA	NA	2.12944	2.21787	2.02843	NA	2.1328	2.47561	2.45286	NA	NA	2.27901	13 pcw
ZNF498	1.83237	2.57083	NA	2.56581	NA	NA	2.35008	2.19594	2.26449	NA	NA	1.74358	NA	2.14337	NA	2.22064	1.98635	2.06004	1.94037	2.27349	2.24771	2.07945	2.36799	NA	NA	1.9873	16 pcw
ZNF498	2.30671	2.41889	NA	NA	NA	NA	2.61377	3.45735	1.9384	NA	NA	1.60086	NA	2.38574	NA	2.03809	2.14061	1.87981	NA	NA	NA	2.50179	2.24478	NA	NA	2.2689	16 pcw
ZNF498	NA	1.7815	NA	NA	NA	NA	2.75704	NA	NA	NA	NA	1.55586	NA	NA	NA	2.06417	2.4168	2.15582	NA	NA	NA	2.12012	2.17566	NA	NA	2.24985	16 pcw
ZNF498	2.58215	2.16245	NA	2.37632	NA	NA	2.55827	2.5092	NA	NA	NA	1.31808	NA	2.26165	NA	2.01071	1.52183	1.8355	NA	1.85533	NA	3.14535	1.72258	NA	NA	2.59292	17 pcw
ZNF498	NA	1.79824	NA	NA	NA	NA	1.89521	1.6187	NA	NA	NA	1.0423	NA	NA	NA	1.31964	0.761875	1.3143	NA	0.766787	NA	0.788975	2.20756	NA	NA	2.13272	19 pcw
ZNF498	2.00173	1.57233	NA	2.11414	NA	NA	1.68857	1.69319	2.03893	NA	NA	NA	NA	1.57799	NA	1.83379	1.72027	NA	1.80412	NA	1.54949	1.95306	1.81984	NA	NA	1.99947	21 pcw
ZNF498	NA	NA	NA	2.54753	NA	NA	NA	NA	1.84176	NA	NA	NA	NA	NA	NA	NA	NA	NA	NA	NA	NA	NA	NA	NA	NA	NA	21 pcw
ZNF498	2.50239	1.95322	NA	2.054	NA	NA	1.83038	1.75611	1.96575	NA	NA	1.44089	NA	1.87841	NA	1.69647	1.75005	1.95113	1.91874	NA	1.70781	2.35736	2.38217	NA	NA	1.57277	24 pcw
ZNF498	NA	NA	NA	NA	NA	NA	NA	NA	NA	NA	NA	NA	NA	NA	NA	NA	NA	1.17145	NA	NA	NA	NA	NA	NA	NA	NA	25 pcw
ZNF498	NA	NA	NA	NA	NA	NA	1.09282	NA	NA	NA	NA	NA	NA	NA	NA	2.28976	NA	NA	NA	NA	NA	1.12337	NA	NA	NA	NA	26 pcw
ZNF498	NA	NA	NA	1.17764	NA	NA	NA	NA	NA	NA	NA	NA	NA	NA	NA	NA	NA	NA	NA	NA	NA	NA	NA	NA	NA	1.62431	35 pcw
ZNF498	1.41351	1.32702	NA	1.75214	NA	NA	1.38399	1.79565	1.44885	NA	NA	1.11341	NA	1.31432	NA	1.4324	1.56639	1.30529	1.6645	NA	1.41319	1.10634	1.51931	NA	NA	1.40424	37 pcw
ZNF498	1.33085	1.17613	NA	2.06773	NA	NA	0.984705	1.31477	0.945518	NA	NA	1.22294	NA	1.43331	NA	1.13088	1.27847	1.2141	1.2049	NA	1.34953	1.60922	1.03543	NA	NA	1.38376	4 mos
ZNF498	1.54537	1.35767	NA	2.61083	NA	NA	1.33768	1.40301	0.87239	NA	NA	1.11912	NA	1.54962	NA	0.842421	NA	1.24085	0.969239	NA	NA	1.58176	1.324	NA	NA	1.18796	4 mos
ZNF498	1.43229	NA	NA	NA	NA	NA	NA	NA	1.34042	NA	NA	NA	NA	NA	NA	1.43313	NA	NA	NA	NA	NA	NA	NA	NA	NA	NA	4 mos
ZNF498	NA	1.05254	NA	2.61395	NA	NA	0.679725	NA	0.846429	NA	NA	0.513333	NA	0.755692	NA	0.833056	1.02474	NA	NA	NA	0.914972	0.761664	NA	NA	NA	NA	10 mos
ZNF498	1.25184	1.326	NA	2.38732	NA	NA	1.36415	1.10544	1.25439	NA	NA	1.12656	NA	1.3143	NA	1.13564	1.31663	1.13077	1.30521	NA	1.25541	1.32156	1.14997	NA	NA	1.26613	1 yrs
ZNF498	NA	0.398728	NA	0.810515	NA	NA	0.602024	0.651605	0.346089	NA	NA	0.633637	NA	0.386391	NA	0.50548	0.548288	NA	NA	NA	0.64422	0.549804	NA	NA	NA	0.718477	2 yrs
ZNF498	1.12473	0.971346	NA	2.09297	NA	NA	1.07511	1.19135	1.19665	NA	NA	1.1624	NA	1.08799	NA	0.850222	0.824887	0.729911	0.641893	NA	0.96046	0.872106	1.05019	NA	NA	0.95577	3 yrs
ZNF498	1.09282	NA	NA	2.37577	NA	NA	NA	NA	1.17145	NA	NA	NA	NA	NA	NA	1.20558	1.28221	0.939765	1.18032	NA	NA	1.12615	NA	NA	NA	1.21419	3 yrs
ZNF498	0.612381	NA	NA	1.40891	NA	NA	0.432775	NA	NA	NA	NA	0.789081	NA	NA	NA	0.41602	NA	NA	NA	NA	NA	NA	0.696281	NA	NA	0.422703	4 yrs
ZNF498	0.77912	0.32815	NA	1.5428	NA	NA	1.14138	1.1366	0.506909	NA	NA	1.03442	NA	0.710357	NA	0.688028	0.738462	0.950317	0.571072	NA	0.732832	0.640015	0.630326	NA	NA	0.592711	8 yrs
ZNF498	1.08908	0.94243	NA	2.60361	NA	NA	0.821086	0.961057	0.800358	NA	NA	NA	NA	NA	NA	1.30705	1.01213	1.1278	NA	NA	NA	1.25775	NA	NA	NA	1.01622	8 yrs
ZNF498	1.05224	1.17731	NA	1.79636	NA	NA	1.29021	0.909257	0.939737	NA	NA	NA	NA	1.41273	NA	1.05576	1.02754	1.2695	1.26729	NA	1.12898	1.3376	NA	NA	NA	1.14274	11 yrs
ZNF498	1.09335	1.21094	NA	2.04923	NA	NA	1.15682	1.01125	1.1612	NA	NA	1.25875	NA	1.33875	NA	1.46043	1.23327	1.32566	1.32459	NA	1.41646	1.49914	1.09389	NA	NA	1.12162	13 yrs
ZNF498	1.07825	NA	NA	1.73775	NA	NA	NA	NA	1.0823	NA	NA	NA	NA	NA	NA	0.798642	0.947162	NA	NA	NA	NA	NA	NA	NA	NA	NA	15 yrs
ZNF498	NA	0.66798	NA	1.58413	NA	NA	1.09439	0.882104	0.799105	NA	NA	NA	NA	1.04667	NA	0.873663	1.00896	0.823589	1.14432	NA	0.952877	1.03078	NA	NA	NA	0.922335	18 yrs
ZNF498	1.38538	1.11738	NA	2.40813	NA	NA	1.35704	1.23572	1.19352	NA	NA	1.28192	NA	1.33626	NA	1.39297	1.1724	1.05851	1.28489	NA	1.25319	1.28548	1.1244	NA	NA	1.33832	19 yrs
ZNF498	0.934636	1.06616	NA	1.84234	NA	NA	0.960911	0.983016	0.986316	NA	NA	0.95548	NA	0.923052	NA	1.10775	1.1751	1.17257	1.06899	NA	1.19165	1.12182	1.09208	NA	NA	0.635778	21 yrs
ZNF498	1.18902	1.19332	NA	2.22653	NA	NA	NA	1.14566	0.956184	NA	NA	1.28916	NA	1.35869	NA	1.13243	1.04191	1.29749	1.07295	NA	1.23532	NA	1.1168	NA	NA	1.26162	23 yrs
ZNF498	1.31323	1.16906	NA	2.35415	NA	NA	0.997114	1.4304	1.12089	NA	NA	1.06828	NA	1.44332	NA	1.3973	1.21885	1.22616	1.15188	NA	1.50276	1.64322	1.06021	NA	NA	1.12052	30 yrs
ZNF498	1.14396	1.15737	NA	1.95653	NA	NA	0.972093	1.0307	1.07135	NA	NA	0.947244	NA	1.26822	NA	1.22661	1.12734	1.16022	1.05568	NA	1.2124	1.21869	1.09398	NA	NA	1.12841	36 yrs
ZNF498	1.17863	0.80548	NA	1.62793	NA	NA	1.37576	1.38257	0.981536	NA	NA	1.09389	NA	1.38067	NA	1.49798	1.01014	1.3675	1.29412	NA	1.34314	1.39802	1.49123	NA	NA	1.26692	37 yrs
ZNF498	0.645509	NA	NA	1.15411	NA	NA	0.658507	0.406011	0.715075	NA	NA	0.648907	NA	1.03059	NA	1.12446	0.921059	0.728247	0.499873	NA	0.802463	1.18371	0.766378	NA	NA	1.12073	40 yrs
